# Supplementary material for: Role of dienelactone hydrolases in PET biodegradation by flavobacteria Maribacter dokdonensis and Arenibacter palladensis
Source: Appl Environ Microbiol. 2026 Apr 24;92(5):e01698-25. doi: 10.1128/aem.01698-25 (PMC13188925; doi:10.1128/aem.01698-25)
Supplement: Table S4 — Proteome data. [file aem.01698-25-s0002.xlsx]

## Sheet: 5R5 Biofilm Control
Accession	Description	Gene Symbol	# PSMs	Coverage [%]	# Unique Peptides	Master	Protein FDR Confidence: Combined	Checked	Exp. q-value: Combined	Sum PEP Score	# Peptides	# AAs	MW [kDa]	calc. pI	Score CHIMERY: CHIMERYS	# Peptides (by Search Engine): CHIMERYS	Biological Process	Cellular Component	Molecular Function	Pfam IDs	Entrez Gene ID	Gene ID	# Protein Pathway Groups	Found in Sample: F24: Sample	# Protein Groups
NKFFJOOI_04918	60 kDa chaperonin		1320	77	47	Master Protein	High	FALSE	0	225.784	51	544	57.3	5.16	482.79	51						A0ABY0TZC6; NKFFJOOI_04918	0	High	1
NKFFJOOI_07186	Elongation factor Tu	tuf	1302	66	24	Master Protein	High	FALSE	0	112.855	24	395	42.9	5.21	475.81	24	protein metabolism;other metabolic processes	cytosol;other cell component	other molecular function			A0A1H4J9K4; NKFFJOOI_07186	0	High	1
NKFFJOOI_04889	Photosystem I assembly protein Ycf3		1293	78	47	Master Protein	High	FALSE	0	214.463	47	457	50.5	8.48	350.42	47						NKFFJOOI_04889	0	High	1
NKFFJOOI_05148	TonB-dependent receptor P3		1115	46	43	Master Protein	High	FALSE	0	172.215	44	1014	110.6	4.55	405.38	44						NKFFJOOI_05148	0	High	1
NKFFJOOI_00932	Metal-pseudopaline receptor CntO		1013	56	46	Master Protein	High	FALSE	0	196.722	46	777	86.9	5.35	294.71	46						NKFFJOOI_00932	0	High	1
NKFFJOOI_07070	TonB-dependent receptor P3		941	50	48	Master Protein	High	FALSE	0	181.69	48	1056	113.8	4.75	377.22	48						NKFFJOOI_07070	0	High	1
NKFFJOOI_07005	Chaperone protein DnaK	dnaK	896	63	51	Master Protein	High	FALSE	0	225.441	52	634	68.3	4.88	280.57	52	protein metabolism;other metabolic processes		other molecular function			A0A1H4QIP0; NKFFJOOI_07005	0	High	1
NKFFJOOI_08269	Peptidoglycan-associated lipoprotein		888	46	24	Master Protein	High	FALSE	0	99.173	24	447	47.4	4.5	344.38	24						A0ABY0UYE1; NKFFJOOI_08269	0	High	1
NKFFJOOI_04642	NAD(P)-specific glutamate dehydrogenase		879	84	42	Master Protein	High	FALSE	0	179.896	42	447	49	5.67	282.5	42						A0ABY0UYU2; NKFFJOOI_04642	0	High	1
NKFFJOOI_00779	Elongation factor G	fusA	836	71	48	Master Protein	High	FALSE	0	220.063	48	710	78.2	5.12	224.3	48	cell organization and biogenesis;protein metabolism;other metabolic processes	other cell component	other molecular function		90593802	A0A1H4N8W1; NKFFJOOI_00779	0	High	1
NKFFJOOI_05065	Chaperone protein ClpB 1		826	69	64	Master Protein	High	FALSE	0	293.106	70	878	99.4	5.6	289.52	70						NKFFJOOI_05065	0	High	1
NKFFJOOI_07178	DNA-directed RNA polymerase subunit beta		766	60	80	Master Protein	High	FALSE	0	313.773	80	1269	142.8	5.47	282.47	80						NKFFJOOI_07178	0	High	1
NKFFJOOI_04613	Alpha-ketoglutaric semialdehyde dehydrogenase		761	58	33	Master Protein	High	FALSE	0	149.658	33	517	55.7	5.76	242.93	33						NKFFJOOI_04613	0	High	1
NKFFJOOI_07177	DNA-directed RNA polymerase subunit beta'		753	61	96	Master Protein	High	FALSE	0	342.746	96	1432	159.3	6.95	266	96						NKFFJOOI_07177	0	High	1
NKFFJOOI_00806	DNA-directed RNA polymerase subunit alpha	rpoA	735	86	30	Master Protein	High	FALSE	0	148.473	30	330	37.2	5.21	244.18	30	RNA metabolism OR transcription;other metabolic processes	other cell component	nucleic acid binding activity;other molecular function			A0A1H4NC79; A0A653TEL4; NKFFJOOI_00806	0	High	1
NKFFJOOI_05063	hypothetical protein		716	36	18	Master Protein	High	FALSE	0	102.976	18	324	35.8	5.52	227.26	18						NKFFJOOI_05063	0	High	1
NKFFJOOI_07034	GDP-mannose 4,6-dehydratase		712	75	26	Master Protein	High	FALSE	0	151.867	35	371	42.6	6.01	211.3	35						NKFFJOOI_07034	0	High	1
NKFFJOOI_06096	putative 3-hydroxyacyl-CoA dehydrogenase		706	60	51	Master Protein	High	FALSE	0	225.041	51	801	88.9	6.61	211.12	51						NKFFJOOI_06096	0	High	1
NKFFJOOI_00776	TonB-dependent receptor P26		676	42	40	Master Protein	High	FALSE	0	168.132	40	1077	116.5	4.81	246.45	40						NKFFJOOI_00776	0	High	1
NKFFJOOI_01287	Protein translocase subunit SecA		667	71	81	Master Protein	High	FALSE	0	290.337	81	1119	127.1	5.77	206.14	81						NKFFJOOI_01287	0	High	1
NKFFJOOI_01227	Succinate--CoA ligase [ADP-forming] subunit beta	sucC	652	64	29	Master Protein	High	FALSE	0	131.891	29	397	43	5.11	208.16	29	other metabolic processes	cytosol;other cell component	other molecular function		90592114	A0A1H4PDT6; NKFFJOOI_01227	0	High	1
NKFFJOOI_04832	TonB-dependent receptor SusC		640	41	36	Master Protein	High	FALSE	0	159.304	38	1040	110.7	4.5	207.63	38						NKFFJOOI_04832	0	High	1
NKFFJOOI_07509	Vitamin B12 transporter BtuB		623	36	30	Master Protein	High	FALSE	0	123.706	30	1018	110.6	4.92	223.46	30						NKFFJOOI_07509	0	High	1
NKFFJOOI_06098	putative acyl-CoA dehydrogenase		622	52	39	Master Protein	High	FALSE	0	165.257	39	603	66.6	5.22	198.35	39			other molecular function			A0A1H4TI10; NKFFJOOI_06098	0	High	1
NKFFJOOI_04657	hypothetical protein		621	43	31	Master Protein	High	FALSE	0	121.194	31	893	98.5	4.87	189.59	31	transport	other membranes	transporter activity			A0A1H4KEC8; NKFFJOOI_04657	0	High	1
NKFFJOOI_07639	Peptidoglycan-associated lipoprotein		616	77	26	Master Protein	High	FALSE	0	119.245	26	284	31.5	8.18	184.55	26		other membranes				A0A1H4R5U2; NKFFJOOI_07639	0	High	1
NKFFJOOI_07317	Polyribonucleotide nucleotidyltransferase		577	57	45	Master Protein	High	FALSE	0	191.062	45	738	81.6	5.16	196.23	45						NKFFJOOI_07317	0	High	1
NKFFJOOI_06008	Isocitrate dehydrogenase [NADP] 2		572	76	54	Master Protein	High	FALSE	0	214.164	54	738	80.4	5.34	170.44	54						NKFFJOOI_06008	0	High	1
NKFFJOOI_05149	SusD-like protein P2		553	51	23	Master Protein	High	FALSE	0	86.184	23	480	52.8	4.37	173.64	23						NKFFJOOI_05149	0	High	1
NKFFJOOI_00610	Tol-Pal system protein TolQ		552	43	11	Master Protein	High	FALSE	0	70.013	11	249	26.2	5.36	146.69	11	transport	plasma membrane;other membranes				A0A1H4MPF8; A0A653SNW9; NKFFJOOI_00610	0	High	1
NKFFJOOI_08139	hypothetical protein		552	40	25	Master Protein	High	FALSE	0	98.828	25	556	63.1	6.74	162.57	25			other molecular function			A0A1H4JLK9; NKFFJOOI_08139	0	High	1
NKFFJOOI_05732	hypothetical protein		539	69	72	Master Protein	High	FALSE	0	245.189	72	688	77	5.31	202.66	72						NKFFJOOI_05732	0	High	1
NKFFJOOI_00623	hypothetical protein		518	82	41	Master Protein	High	FALSE	0	181.44	41	377	41.5	8.53	169.5	41						NKFFJOOI_00623	0	High	1
NKFFJOOI_06003	Glyceraldehyde-3-phosphate dehydrogenase-like protein		512	60	36	Master Protein	High	FALSE	0	124.55	36	482	53.7	7.17	181.91	36	other metabolic processes		other molecular function			A0A1H4T6P7; NKFFJOOI_06003	0	High	1
NKFFJOOI_06427	Transketolase		500	55	39	Master Protein	High	FALSE	0	145.446	39	676	73.8	5.2	163.26	39						NKFFJOOI_06427	0	High	1
NKFFJOOI_06094	Long-chain-fatty-acid--CoA ligase FadD15		496	66	46	Master Protein	High	FALSE	0	180.687	46	590	67.1	7.18	157.21	46						NKFFJOOI_06094	0	High	1
NKFFJOOI_00994	Protein translocase subunit SecD		483	42	40	Master Protein	High	FALSE	0	146.348	40	988	107.3	5.12	194.61	40						NKFFJOOI_00994	0	High	1
NKFFJOOI_04684	Vitamin B12 transporter BtuB		481	45	40	Master Protein	High	FALSE	0	169.115	40	929	101.2	4.68	166.29	40						NKFFJOOI_04684	0	High	1
NKFFJOOI_00160	ATP synthase subunit alpha		472	63	37	Master Protein	High	FALSE	0	150.572	38	526	56.7	5.11	157.92	38						NKFFJOOI_00160	0	High	1
NKFFJOOI_01319	Aconitate hydratase A		472	60	46	Master Protein	High	FALSE	0	179.382	46	757	81.8	5.49	160.68	46						NKFFJOOI_01319	0	High	1
NKFFJOOI_07303	1-pyrroline-5-carboxylate dehydrogenase		465	61	34	Master Protein	High	FALSE	0	131.708	34	542	60	5.3	161.9	34						NKFFJOOI_07303	0	High	1
NKFFJOOI_06082	Phosphoglucomutase		455	78	45	Master Protein	High	FALSE	0	171.572	45	569	62.9	5.21	155.92	45						NKFFJOOI_06082	0	High	1
NKFFJOOI_08670	Biotin carboxylase		435	74	34	Master Protein	High	FALSE	0	139.445	36	450	50	6.6	142.31	36	other metabolic processes		other molecular function			A0A1H4KRU4; NKFFJOOI_08670	0	High	1
NKFFJOOI_06172	Lon protease 2		423	51	45	Master Protein	High	FALSE	0	171.969	45	818	91.9	7.06	139.28	45						NKFFJOOI_06172	0	High	1
NKFFJOOI_07231	ATP-dependent zinc metalloprotease FtsH	ftsH	415	60	45	Master Protein	High	FALSE	0	163.861	45	667	74.2	5.5	131.56	45	protein metabolism;other metabolic processes;other biological processes	plasma membrane;other membranes	other molecular function		90591345	A0A1H4J9T0; NKFFJOOI_07231	0	High	1
NKFFJOOI_04686	ATP synthase subunit beta	atpD	415	81	32	Master Protein	High	FALSE	0	146.061	34	502	54	5.02	157.84	34	other metabolic processes;transport	plasma membrane;other membranes	transporter activity;other molecular function		90592418	A0A1H4KC18; NKFFJOOI_04686	0	High	1
NKFFJOOI_04768	Phosphoenolpyruvate carboxykinase (ATP)		406	59	35	Master Protein	High	FALSE	0	127.989	35	534	59.6	5.66	132.73	35						NKFFJOOI_04768	0	High	1
NKFFJOOI_07214	Phosphoenolpyruvate carboxylase		400	53	51	Master Protein	High	FALSE	0	163.288	51	848	97.7	5.69	143.43	51						NKFFJOOI_07214	0	High	1
NKFFJOOI_04927	DNA topoisomerase 1	topA	398	58	51	Master Protein	High	FALSE	0	170.212	51	829	93.5	7.52	117.22	51	cell organization and biogenesis;DNA metabolism;other metabolic processes		nucleic acid binding activity;other molecular function		90591193	A0A1H4JXZ1; NKFFJOOI_04927	0	High	1
NKFFJOOI_07028	UDP-N-acetyl-D-glucosamine 6-dehydrogenase		397	68	31	Master Protein	High	FALSE	0	116.773	31	425	47.2	6.13	149.65	31						NKFFJOOI_07028	0	High	1
NKFFJOOI_06092	Phosphoribosylformylglycinamidine synthase		387	42	50	Master Protein	High	FALSE	0	173.031	50	1240	135.7	5.11	102.27	50						NKFFJOOI_06092	0	High	1
NKFFJOOI_06072	Carbamoyl-phosphate synthase large chain		383	45	44	Master Protein	High	FALSE	0	157.012	45	950	106.2	5.07	138.96	45						NKFFJOOI_06072	0	High	1
NKFFJOOI_00640	Translation initiation factor IF-2	infB	382	58	50	Master Protein	High	FALSE	0	182.34	50	941	103.9	6.81	130.39	50	protein metabolism;other metabolic processes	other cell component	other molecular function			A0A1H4MT72; NKFFJOOI_00640	0	High	1
NKFFJOOI_08136	Acetoin:2,6-dichlorophenolindophenol oxidoreductase subunit alpha	pdhA	382	57	19	Master Protein	High	FALSE	0	85.678	19	332	37.6	6.92	112.82	19	other metabolic processes		other molecular function		90590626	A0A1H4JLE7; NKFFJOOI_08136	0	High	1
NKFFJOOI_06019	hypothetical protein		380	43	46	Master Protein	High	FALSE	0	160.241	46	1035	113.9	4.92	134.75	46						NKFFJOOI_06019	0	High	1
NKFFJOOI_00196	Fumarate reductase flavoprotein subunit		377	54	41	Master Protein	High	FALSE	0	148.217	41	671	74.4	6.89	123.58	41	other metabolic processes	plasma membrane;other membranes	other molecular function			A0A1H4LBE5; NKFFJOOI_00196	0	High	1
NKFFJOOI_06175	30S ribosomal protein S1		375	54	36	Master Protein	High	FALSE	0	133.997	36	611	68.8	4.98	140.53	36	protein metabolism;other metabolic processes	cytosol;translational apparatus	nucleic acid binding activity;other molecular function			A0A1H4J1W1; NKFFJOOI_06175	0	High	1
NKFFJOOI_00976	Cell division coordinator CpoB		375	56	54	Master Protein	High	FALSE	0	168.793	54	1005	114.4	5.33	98.85	54						NKFFJOOI_00976	0	High	1
NKFFJOOI_07441	Alginate biosynthesis protein AlgA		374	62	21	Master Protein	High	FALSE	0	99.581	21	359	40.9	4.93	100.32	21						NKFFJOOI_07441	0	High	1
NKFFJOOI_07565	DNA-binding protein HU-beta		372	89	15	Master Protein	High	FALSE	0	67.705	15	90	9.4	10.14	127.93	15	cell organization and biogenesis	cytosol	nucleic acid binding activity;other molecular function	Pf00216		A0A1B7Z8V5; A0A1H4RI68; A0A1H7UMK6; A0A4R7DK40; mart:BTR34_16505; NKFFJOOI_07565	0	High	1
NKFFJOOI_07089	Acetyl-coenzyme A synthetase		371	48	33	Master Protein	High	FALSE	0	114.468	33	635	71.6	6.38	124.7	33						NKFFJOOI_07089	0	High	1
NKFFJOOI_05967	Enoyl-[acyl-carrier-protein] reductase [NADH] FabI		371	85	23	Master Protein	High	FALSE	0	91.983	23	268	29.4	5.95	118.26	23	other metabolic processes		other molecular function			A0A1H4T2U1; NKFFJOOI_05967	0	High	1
NKFFJOOI_07029	UDP-glucose 6-dehydrogenase TuaD		369	66	33	Master Protein	High	FALSE	0	131.505	33	441	49.3	6.04	143.32	33						NKFFJOOI_07029	0	High	1
NKFFJOOI_00483	GDP-mannose 4,6-dehydratase		369	70	19	Master Protein	High	FALSE	0	111.309	28	370	42.4	5.99	119.57	28						NKFFJOOI_00483	0	High	1
NKFFJOOI_05733	hypothetical protein		364	51	76	Master Protein	High	FALSE	0	221.081	76	1629	187.4	5.4	79.28	76						NKFFJOOI_05733	0	High	1
NKFFJOOI_07369	S-adenosylmethionine:tRNA ribosyltransferase-isomerase	queA	364	69	29	Master Protein	High	FALSE	0	105.934	29	349	40.2	6.71	135.82	29	RNA metabolism OR transcription;other metabolic processes	other cell component	other molecular function		90594024	A0A1H4JHN1; NKFFJOOI_07369	0	High	1
NKFFJOOI_05949	Chaperone protein ClpB 1		363	66	49	Master Protein	High	FALSE	0	197.406	55	886	100	5.64	117.3	55						NKFFJOOI_05949	0	High	1
NKFFJOOI_01395	Threonine--tRNA ligase		362	54	36	Master Protein	High	FALSE	0	113.704	36	646	73	5.85	114.61	36						NKFFJOOI_01395	0	High	1
NKFFJOOI_07314	Fructose-bisphosphate aldolase class 2		361	64	23	Master Protein	High	FALSE	0	97.052	23	355	38.9	5.22	118.47	23	other metabolic processes	cytosol	other molecular function			A0A1H4JG17; NKFFJOOI_07314	0	High	1
NKFFJOOI_07683	Dihydrolipoyl dehydrogenase		358	72	34	Master Protein	High	FALSE	0	144.722	34	468	50.8	6.14	119.45	34						NKFFJOOI_07683	0	High	1
NKFFJOOI_07045	Decarbamoylnovobiocin carbamoyltransferase		356	52	30	Master Protein	High	FALSE	0	117.472	30	571	64.4	6.98	116.6	30						NKFFJOOI_07045	0	High	1
NKFFJOOI_00099	Phosphoglycerate kinase		354	78	32	Master Protein	High	FALSE	0	122.507	32	396	42.4	4.86	114.39	32						A0ABY0UX70; NKFFJOOI_00099	0	High	1
NKFFJOOI_04919	10 kDa chaperonin	groES; groS	352	88	13	Master Protein	High	FALSE	0	55.226	13	92	9.9	6.74	121.21	13	protein metabolism;other metabolic processes	other cell component	other molecular function	Pf00166	90590809	A0A1B7YXU9; A0A1H4JZ20; A0A1N6WF82; A0A4R7JZ22; A0A4V3E188; A0A653P9W3; mart:BTR34_05785; NKFFJOOI_04919	0	High	1
NKFFJOOI_08135	hypothetical protein		352	57	29	Master Protein	High	FALSE	0	113.09	29	545	57.3	4.84	99.61	29						NKFFJOOI_08135	0	High	1
NKFFJOOI_06222	Photosystem I assembly protein Ycf3		351	47	23	Master Protein	High	FALSE	0	113.014	23	420	46.4	5.12	113.21	23						NKFFJOOI_06222	0	High	1
NKFFJOOI_08005	Chaperone protein HtpG		350	61	44	Master Protein	High	FALSE	0	152.496	44	629	71.5	5.14	123.82	44						A0ABY0U339; NKFFJOOI_08005	0	High	1
NKFFJOOI_00735	Neutral endopeptidase		344	54	43	Master Protein	High	FALSE	0	151.162	43	682	76.1	4.94	111.75	43						NKFFJOOI_00735	0	High	1
NKFFJOOI_01222	Inosine-5'-monophosphate dehydrogenase	guaB	336	80	36	Master Protein	High	FALSE	0	135.021	36	490	52.3	7.56	121.83	36	other metabolic processes		other molecular function			A0A1H4PDB1; NKFFJOOI_01222	0	High	1
NKFFJOOI_00604	2-oxoglutarate dehydrogenase E1 component		334	52	42	Master Protein	High	FALSE	0	157.509	42	931	106.3	6.18	105.9	42						NKFFJOOI_00604	0	High	1
NKFFJOOI_01310	ATP-dependent DNA helicase RecQ		332	62	47	Master Protein	High	FALSE	0	158.475	47	736	82.6	5.45	115.87	47	DNA metabolism;other metabolic processes;stress response	other cell component	nucleic acid binding activity;other molecular function			A0A1H4PPG1; NKFFJOOI_01310	0	High	1
NKFFJOOI_05946	Serine hydroxymethyltransferase		331	67	31	Master Protein	High	FALSE	0	124.025	31	424	46.4	6.76	111.33	31						NKFFJOOI_05946	0	High	1
NKFFJOOI_06983	putative propionyl-CoA carboxylase beta chain 5		327	60	36	Master Protein	High	FALSE	0	127.812	36	542	59.4	8.09	115.74	36						NKFFJOOI_06983	0	High	1
NKFFJOOI_00622	Elongation factor Ts	tsf	327	72	24	Master Protein	High	FALSE	0	107.119	24	274	29.4	5.11	91.44	24	protein metabolism;other metabolic processes	other cell component	other molecular function			A0A1H4MQY0; NKFFJOOI_00622	0	High	1
NKFFJOOI_06135	hypothetical protein		327	43	45	Master Protein	High	FALSE	0	156.544	45	1078	120.6	7.28	90.19	45						NKFFJOOI_06135	0	High	1
NKFFJOOI_00811	Citrate synthase 1		325	59	32	Master Protein	High	FALSE	0	113.376	33	428	47.9	6.02	118.55	33						A0ABY0UQN9; NKFFJOOI_00811	0	High	1
NKFFJOOI_00300	Inosose dehydratase		322	49	22	Master Protein	High	FALSE	0	92.827	22	350	39.6	5.66	108.4	22						A0ABY0UW12; NKFFJOOI_00300	0	High	1
NKFFJOOI_05138	Lysine--tRNA ligase, heat inducible		319	67	41	Master Protein	High	FALSE	0	129.921	41	563	64.6	5.72	107.13	41						NKFFJOOI_05138	0	High	1
NKFFJOOI_07967	CTP synthase		317	48	32	Master Protein	High	FALSE	0	106.396	32	545	60.6	5.74	99.41	32						NKFFJOOI_07967	0	High	1
NKFFJOOI_04764	hypothetical protein		316	69	33	Master Protein	High	FALSE	0	117.041	33	456	51.7	6.23	124.37	33						NKFFJOOI_04764	0	High	1
NKFFJOOI_07240	Valine--tRNA ligase		314	47	38	Master Protein	High	FALSE	0	132.988	38	876	100.6	5.15	93.25	38						NKFFJOOI_07240	0	High	1
NKFFJOOI_07118	Imidazolonepropionase		314	65	51	Master Protein	High	FALSE	0	174.459	51	984	109.1	8.15	79.76	51						NKFFJOOI_07118	0	High	1
NKFFJOOI_00127	Phosphoribosylamine--glycine ligase		313	74	33	Master Protein	High	FALSE	0	116.382	33	423	46	5.26	100.54	33						NKFFJOOI_00127	0	High	1
NKFFJOOI_07023	Putative tyrosine-protein kinase in cps region		311	54	40	Master Protein	High	FALSE	0	149.028	40	792	89	6.54	99.47	40						NKFFJOOI_07023	0	High	1
NKFFJOOI_00617	Asparagine--tRNA ligase		305	62	33	Master Protein	High	FALSE	0	125.428	33	477	54.7	5.48	117.27	33						NKFFJOOI_00617	0	High	1
NKFFJOOI_01333	Adaptive-response sensory-kinase SasA		305	56	37	Master Protein	High	FALSE	0	140.505	37	659	75.2	5.47	98.26	37						NKFFJOOI_01333	0	High	1
NKFFJOOI_05905	Phosphomannomutase/phosphoglucomutase		305	59	26	Master Protein	High	FALSE	0	90.809	26	462	50.1	5.08	104	26						NKFFJOOI_05905	0	High	1
NKFFJOOI_00293	2-methyl-1,2-propanediol dehydrogenase		305	50	33	Master Protein	High	FALSE	0	131.371	34	570	64	6.3	106.9	34			other molecular function			A0A1H4LKS4; NKFFJOOI_00293	0	High	1
NKFFJOOI_00605	Dihydrolipoyllysine-residue succinyltransferase component of 2-oxoglutarate dehydrogenase complex		302	53	24	Master Protein	High	FALSE	0	94.401	24	406	43.5	5	96.82	24	other metabolic processes	cytosol;other cell component	other molecular function			A0A1H4MNZ8; NKFFJOOI_00605	0	High	1
NKFFJOOI_01015	Transcription termination factor Rho		301	60	33	Master Protein	High	FALSE	0	143.067	35	544	61.4	9.22	90.7	35						NKFFJOOI_01015	0	High	1
NKFFJOOI_00331	TonB-dependent receptor P26		300	36	36	Master Protein	High	FALSE	0	125.533	36	1083	119.2	4.78	103.36	36						NKFFJOOI_00331	0	High	1
NKFFJOOI_07479	Succinate--CoA ligase [ADP-forming] subunit alpha	sucD	300	61	16	Master Protein	High	FALSE	0	80.267	16	290	29.8	5.35	73.94	16	other metabolic processes	other cell component	other molecular function		90592136	A0A1H4RTW8; NKFFJOOI_07479	0	High	1
NKFFJOOI_08273	Amidophosphoribosyltransferase		296	66	40	Master Protein	High	FALSE	0	148.735	40	632	72	7.78	89.19	40			other molecular function			A0A1H4KL89; NKFFJOOI_08273	0	High	1
NKFFJOOI_00992	Malate dehydrogenase		296	62	23	Master Protein	High	FALSE	0	85.323	23	308	32.4	5.71	103.2	23						NKFFJOOI_00992	0	High	1
NKFFJOOI_05052	hypothetical protein		292	82	14	Master Protein	High	FALSE	0	63.997	14	133	15.9	6.7	109.45	14						NKFFJOOI_05052	0	High	1
NKFFJOOI_06188	Polyphosphate kinase		290	53	37	Master Protein	High	FALSE	0	122.013	37	688	79.4	8.21	88.87	37						NKFFJOOI_06188	0	High	1
NKFFJOOI_07502	DNA gyrase subunit A		289	47	39	Master Protein	High	FALSE	0	122.22	39	886	100.4	5.66	79.66	39						NKFFJOOI_07502	0	High	1
NKFFJOOI_07275	hypothetical protein		288	37	30	Master Protein	High	FALSE	0	96.414	30	770	88.5	5.6	70.97	30						NKFFJOOI_07275	0	High	1
NKFFJOOI_06066	6-phosphogluconate dehydrogenase, NADP(+)-dependent, decarboxylating		280	57	30	Master Protein	High	FALSE	0	104.758	30	466	51.3	5.68	88.85	30						NKFFJOOI_06066	0	High	1
NKFFJOOI_04896	Dipeptidyl aminopeptidase 4		280	39	32	Master Protein	High	FALSE	0	107.052	32	721	82.1	5.38	74.87	32						NKFFJOOI_04896	0	High	1
NKFFJOOI_01009	Proline--tRNA ligase		279	66	29	Master Protein	High	FALSE	0	114.058	29	491	55.9	5.9	83.74	29						NKFFJOOI_01009	0	High	1
NKFFJOOI_06097	3-ketoacyl-CoA thiolase		279	54	21	Master Protein	High	FALSE	0	91.068	21	396	42.5	5.86	90.48	21	other metabolic processes	other cell component	other molecular function			A0A1H4THY4; NKFFJOOI_06097	0	High	1
NKFFJOOI_05061	hypothetical protein		277	79	16	Master Protein	High	FALSE	0	64.028	16	145	16.5	8.66	107.62	16						NKFFJOOI_05061	0	High	1
NKFFJOOI_07933	Dihydrolipoyl dehydrogenase		276	54	26	Master Protein	High	FALSE	0	108.554	26	463	49.3	6.23	93.64	26						A0ABY0U3X4; NKFFJOOI_07933	0	High	1
NKFFJOOI_04646	Isoleucine--tRNA ligase		276	42	42	Master Protein	High	FALSE	0	146.368	42	1132	129.4	5.15	80.05	42						NKFFJOOI_04646	0	High	1
NKFFJOOI_00335	Vitamin B12 transporter BtuB		272	40	32	Master Protein	High	FALSE	0	112.599	32	758	84.7	4.89	102.41	32						NKFFJOOI_00335	0	High	1
NKFFJOOI_06110	hypothetical protein		271	36	34	Master Protein	High	FALSE	0	118.125	34	1131	123.9	5.01	55.73	34						NKFFJOOI_06110	0	High	1
NKFFJOOI_00805	30S ribosomal protein S4	rpsD	265	65	19	Master Protein	High	FALSE	0	66.68	19	201	22.9	9.74	88.98	19	protein metabolism;other metabolic processes;other biological processes	translational apparatus	nucleic acid binding activity;other molecular function		90591462	A0A1H4NC46; NKFFJOOI_00805	0	High	1
NKFFJOOI_00643	hypothetical protein		262	32	30	Master Protein	High	FALSE	0	122.723	30	1039	113	5.38	73.3	30						NKFFJOOI_00643	0	High	1
NKFFJOOI_08225	Acyl-CoA dehydrogenase		261	73	31	Master Protein	High	FALSE	0	139.277	31	379	41.6	5.94	82.25	31						NKFFJOOI_08225	0	High	1
NKFFJOOI_00639	Transcription termination/antitermination protein NusA	nusA	260	56	25	Master Protein	High	FALSE	0	99.447	25	410	46.6	4.83	91.09	25	RNA metabolism OR transcription;other metabolic processes;other biological processes	cytosol	nucleic acid binding activity;other molecular function		90593324	A0A1H4MUA6; NKFFJOOI_00639	0	High	1
NKFFJOOI_00182	Protein RecA	recA	259	63	21	Master Protein	High	FALSE	0	83.647	21	337	36.4	6.11	83.94	21	protein metabolism;DNA metabolism;other metabolic processes;stress response	cytosol	nucleic acid binding activity;other molecular function			A0A653RBS9; NKFFJOOI_00182	0	High	1
NKFFJOOI_01006	hypothetical protein		256	29	16	Master Protein	High	FALSE	0	64.567	16	501	55.5	4.5	87.31	16						NKFFJOOI_01006	0	High	1
NKFFJOOI_05070	Carbonic anhydrase		256	65	18	Master Protein	High	FALSE	0	74.68	18	212	23.4	5.69	79.25	18						NKFFJOOI_05070	0	High	1
NKFFJOOI_04893	Chaperone SurA		254	49	34	Master Protein	High	FALSE	0	116.251	34	705	77.4	5.12	89.67	34						NKFFJOOI_04893	0	High	1
NKFFJOOI_05931	Phenylalanine--tRNA ligase beta subunit		253	51	37	Master Protein	High	FALSE	0	131.756	37	809	90	6.61	84.64	37						NKFFJOOI_05931	0	High	1
NKFFJOOI_05962	Transcriptional regulatory protein SrrA	rprY	252	81	23	Master Protein	High	FALSE	0	91.321	23	237	27.5	6.42	84.84	23	signal transduction;other biological processes	other cell component	nucleic acid binding activity;other molecular function		90591484	A0A1H4T1C9; A0A1I6J604; A0A1N6U1X3; A0A653XPD9; NKFFJOOI_05962	0	High	1
NKFFJOOI_08281	Pyruvate kinase		252	51	25	Master Protein	High	FALSE	0	90.641	25	480	53	5.97	84.23	25	other metabolic processes		kinase activity;other molecular function			A0A1H4KLY2; NKFFJOOI_08281	0	High	1
NKFFJOOI_00073	Ribonuclease R		252	56	38	Master Protein	High	FALSE	0	108.802	38	730	84.5	6.3	74.33	38						NKFFJOOI_00073	0	High	1
NKFFJOOI_04913	Bifunctional purine biosynthesis protein PurH		251	64	31	Master Protein	High	FALSE	0	118.527	31	510	56	5.55	86.14	31						NKFFJOOI_04913	0	High	1
NKFFJOOI_00319	Aspartate--tRNA ligase		250	51	31	Master Protein	High	FALSE	0	101.342	31	584	65.8	5.2	73.49	31						NKFFJOOI_00319	0	High	1
NKFFJOOI_01387	Vitamin B12 transporter BtuB		248	44	32	Master Protein	High	FALSE	0	111.417	32	805	90.4	5.63	85.65	32						NKFFJOOI_01387	0	High	1
NKFFJOOI_07160	Ornithine aminotransferase 2		247	71	27	Master Protein	High	FALSE	0	99.269	27	415	45.5	5.43	79.7	27	other metabolic processes	other cell component	other molecular function			A0A1H4PZ03; NKFFJOOI_07160	0	High	1
NKFFJOOI_05135	hypothetical protein		247	42	37	Master Protein	High	FALSE	0	118.652	37	829	94.9	7.49	73.08	37						NKFFJOOI_05135	0	High	1
NKFFJOOI_06980	Energy-dependent translational throttle protein EttA	ettA	245	57	32	Master Protein	High	FALSE	0	122.122	32	563	63.7	5.78	74.63	32	protein metabolism;other metabolic processes;other biological processes	other cell component	translation activity;nucleic acid binding activity;other molecular function			A0A1H4QLP4; NKFFJOOI_06980	0	High	1
NKFFJOOI_06976	Fumarate hydratase class II		243	51	23	Master Protein	High	FALSE	0	92.387	23	466	50.3	5.43	62.63	23						NKFFJOOI_06976	0	High	1
NKFFJOOI_05121	Alanine--tRNA ligase		240	46	41	Master Protein	High	FALSE	0	120.592	41	871	97.6	5.8	61.92	41						NKFFJOOI_05121	0	High	1
NKFFJOOI_00809	Enolase	eno	239	58	22	Master Protein	High	FALSE	0	105.714	22	430	45.8	4.83	76.04	22	other metabolic processes	non-structural extracellular;cytosol;other cell component	other molecular function		90594177	A0A1H4NCQ0; NKFFJOOI_00809	0	High	1
NKFFJOOI_01372	Peptidoglycan-associated lipoprotein		238	39	26	Master Protein	High	FALSE	0	83.525	26	650	73.7	5.38	73.67	26						NKFFJOOI_01372	0	High	1
NKFFJOOI_07711	hypothetical protein		238	71	35	Master Protein	High	FALSE	0	122.065	35	500	54.3	5.95	69.36	35						NKFFJOOI_07711	0	High	1
NKFFJOOI_07634	hypothetical protein		238	45	39	Master Protein	High	FALSE	0	129.018	39	926	104.4	5.47	56.38	39						NKFFJOOI_07634	0	High	1
NKFFJOOI_00775	hypothetical protein		237	25	11	Master Protein	High	FALSE	0	50.028	11	558	60.9	4.28	78.94	11						NKFFJOOI_00775	0	High	1
NKFFJOOI_00085	Catalase-peroxidase		237	29	26	Master Protein	High	FALSE	0	99.767	26	748	82.6	5.01	69.65	26						NKFFJOOI_00085	0	High	1
NKFFJOOI_01000	Long-chain-aldehyde dehydrogenase		236	51	27	Master Protein	High	FALSE	0	99.3	27	507	56	5.5	71.44	27						NKFFJOOI_01000	0	High	1
NKFFJOOI_04670	Glycine--tRNA ligase		235	61	34	Master Protein	High	FALSE	0	111.442	34	514	59.6	6.4	71.29	34						NKFFJOOI_04670	0	High	1
NKFFJOOI_08278	3-oxoacyl-[acyl-carrier-protein] synthase 2		235	43	17	Master Protein	High	FALSE	0	87.133	17	416	44.4	5.77	76.35	17	other metabolic processes	cytosol	other molecular function			A0A1H4KMM5; NKFFJOOI_08278	0	High	1
NKFFJOOI_00138	TonB-dependent receptor SusC		234	34	33	Master Protein	High	FALSE	0	100.753	33	1067	117.5	4.75	78.68	33						NKFFJOOI_00138	0	High	1
NKFFJOOI_06101	hypothetical protein		233	37	33	Master Protein	High	FALSE	0	99.748	33	737	85.4	5.72	76.33	33						NKFFJOOI_06101	0	High	1
NKFFJOOI_07294	Na(+)-translocating NADH-quinone reductase subunit F	nqrF	232	50	25	Master Protein	High	FALSE	0	93.313	25	435	48.6	5.1	89.89	25	transport	plasma membrane;other membranes	other molecular function			A0A1H4JE33; NKFFJOOI_07294	0	High	1
NKFFJOOI_07134	Adenylosuccinate synthetase		231	57	27	Master Protein	High	FALSE	0	97.212	27	423	46.7	5.8	77.61	27						NKFFJOOI_07134	0	High	1
NKFFJOOI_05935	putative ABC transporter ATP-binding protein YbiT		229	46	28	Master Protein	High	FALSE	0	90.964	28	540	60.9	5.38	61.95	28			other molecular function			A0A1H4SY24; NKFFJOOI_05935	0	High	1
NKFFJOOI_06391	hypothetical protein		229	58	27	Master Protein	High	FALSE	0	102.054	27	546	60	5.64	71.71	27	protein metabolism	cytosol	other molecular function			A0A1H4U1K2; NKFFJOOI_06391	0	High	1
NKFFJOOI_06369	hypothetical protein		229	32	56	Master Protein	High	FALSE	0	151.81	56	2063	236.4	5.99	44.62	56						NKFFJOOI_06369	0	High	1
NKFFJOOI_00600	putative protein		226	71	27	Master Protein	High	FALSE	0	96.756	27	423	45.4	6.98	69.81	27						NKFFJOOI_00600	0	High	1
NKFFJOOI_01334	hypothetical protein		225	61	20	Master Protein	High	FALSE	0	75.294	20	376	41.5	4.97	79.83	20						NKFFJOOI_01334	0	High	1
NKFFJOOI_07061	Glyceraldehyde-3-phosphate dehydrogenase A		222	49	20	Master Protein	High	FALSE	0	76.359	20	333	35.9	6.06	93.04	20						A0ABY0UJ60; NKFFJOOI_07061	0	High	1
NKFFJOOI_00549	Urocanate hydratase		221	44	25	Master Protein	High	FALSE	0	91.727	25	666	74.5	6.42	67.15	25						NKFFJOOI_00549	0	High	1
NKFFJOOI_07073	TonB-dependent receptor P3		218	41	32	Master Protein	High	FALSE	0	106.88	32	1096	120.5	4.92	62.65	32						NKFFJOOI_07073	0	High	1
NKFFJOOI_00655	NADP-dependent malic enzyme		217	42	33	Master Protein	High	FALSE	0	106.907	33	764	83.7	6.43	64.37	33						A0ABY0US76; NKFFJOOI_00655	0	High	1
NKFFJOOI_05847	hypothetical protein		216	69	31	Master Protein	High	FALSE	0	100.986	31	456	53.4	4.89	69.08	31						NKFFJOOI_05847	0	High	1
NKFFJOOI_00534	Acyl-CoA dehydrogenase		214	49	21	Master Protein	High	FALSE	0	97.075	21	392	43.4	6	69.61	21						NKFFJOOI_00534	0	High	1
NKFFJOOI_00297	hypothetical protein		214	78	20	Master Protein	High	FALSE	0	104.879	20	379	42.2	6.05	62.56	20						NKFFJOOI_00297	0	High	1
NKFFJOOI_00620	Uridylate kinase		213	63	14	Master Protein	High	FALSE	0	57.255	14	220	23.9	5.49	59.02	14						NKFFJOOI_00620	0	High	1
NKFFJOOI_04931	hypothetical protein		212	61	34	Master Protein	High	FALSE	0	108.678	34	519	56.5	8.88	55.69	34						A0A1H4JWF0; NKFFJOOI_04931	0	High	1
NKFFJOOI_07009	Phosphoribosylaminoimidazole-succinocarboxamide synthase		212	63	24	Master Protein	High	FALSE	0	90.573	24	318	36.2	5.02	78.68	24						NKFFJOOI_07009	0	High	1
NKFFJOOI_07424	2-oxoisovalerate dehydrogenase subunit beta		211	59	17	Master Protein	High	FALSE	0	64.457	17	325	35.7	5.08	82.06	17			other molecular function			A0A1H4JLF1; NKFFJOOI_07424	0	High	1
NKFFJOOI_00793	50S ribosomal protein L5	rplE	207	69	14	Master Protein	High	FALSE	0	59.129	14	183	20.4	9.61	64.56	14	protein metabolism;other metabolic processes	translational apparatus;other cell component	nucleic acid binding activity;other molecular function		90591695	A0A1H4NB15; A0A653TJT6; NKFFJOOI_00793	0	High	1
NKFFJOOI_05075	hypothetical protein		206	65	21	Master Protein	High	FALSE	0	65.483	21	181	21.4	5.67	77.88	21						NKFFJOOI_05075	0	High	1
NKFFJOOI_00657	hypothetical protein		206	23	49	Master Protein	High	FALSE	0	131.576	49	2376	267.3	4.64	51.45	49						NKFFJOOI_00657	0	High	1
NKFFJOOI_00629	DNA polymerase I		206	54	41	Master Protein	High	FALSE	0	137.602	41	944	106.5	5.15	55.64	41						NKFFJOOI_00629	0	High	1
NKFFJOOI_07146	hypothetical protein		205	44	31	Master Protein	High	FALSE	0	92.912	31	672	79.4	5.81	46.88	31						NKFFJOOI_07146	0	High	1
NKFFJOOI_06941	hypothetical protein		205	56	24	Master Protein	High	FALSE	0	101.281	24	484	56.1	6.89	68.98	24						NKFFJOOI_06941	0	High	1
NKFFJOOI_01386	hypothetical protein		204	35	14	Master Protein	High	FALSE	0	64.121	14	476	51.4	4.25	65.52	14						NKFFJOOI_01386	0	High	1
NKFFJOOI_00087	Protein QmcA		204	51	20	Master Protein	High	FALSE	0	70.325	20	309	34.7	5.86	78.13	20						NKFFJOOI_00087	0	High	1
NKFFJOOI_01331	Response regulator rcp1		203	86	14	Master Protein	High	FALSE	0	63.989	14	133	15.3	5.35	70.91	14	signal transduction					A0A1H4PRI6; NKFFJOOI_01331	0	High	1
NKFFJOOI_07289	2,3-bisphosphoglycerate-independent phosphoglycerate mutase		200	51	25	Master Protein	High	FALSE	0	89.275	25	505	55.8	5.27	59.18	25						A0ABY0U272; NKFFJOOI_07289	0	High	1
NKFFJOOI_00651	hypothetical protein		200	48	36	Master Protein	High	FALSE	0	122.563	36	754	84.7	8.41	51.84	36						NKFFJOOI_00651	0	High	1
NKFFJOOI_08242	hypothetical protein		200	51	19	Master Protein	High	FALSE	0	63.424	19	265	29.7	9.03	68.27	19						A0A1H4KMU6; NKFFJOOI_08242	0	High	1
NKFFJOOI_00660	hypothetical protein		198	29	10	Master Protein	High	FALSE	0	41.97	10	234	26.5	4.5	64.72	10	transport	plasma membrane;other membranes;other cell component	other molecular function			A0A1H4MXN9; NKFFJOOI_00660	0	High	1
NKFFJOOI_01383	Acetyl-coenzyme A carboxylase carboxyl transferase subunit alpha		198	50	17	Master Protein	High	FALSE	0	68.948	17	317	35.8	6.92	64.38	17						NKFFJOOI_01383	0	High	1
NKFFJOOI_00106	hypothetical protein		197	36	24	Master Protein	High	FALSE	0	80.822	24	560	63	6.11	62.75	24						NKFFJOOI_00106	0	High	1
NKFFJOOI_04714	hypothetical protein		197	50	33	Master Protein	High	FALSE	0	94.044	33	690	76.8	5.11	44.91	33						NKFFJOOI_04714	0	High	1
NKFFJOOI_01160	Glutamine synthetase		196	65	17	Master Protein	High	FALSE	0	63.475	17	338	37.7	5.21	60.09	17						A0ABY0UMP6; NKFFJOOI_01160	0	High	1
NKFFJOOI_07998	Dihydrolipoyllysine-residue acetyltransferase component of pyruvate dehydrogenase complex		195	55	29	Master Protein	High	FALSE	0	94.773	29	480	52.1	5.17	61.44	29						NKFFJOOI_07998	0	High	1
NKFFJOOI_04611	hypothetical protein		195	54	15	Master Protein	High	FALSE	0	58.003	15	213	22.8	8.48	72.06	15						NKFFJOOI_04611	0	High	1
NKFFJOOI_06165	Oligosaccharide 4-alpha-D-glucosyltransferase		194	45	32	Master Protein	High	FALSE	0	96.36	32	800	92.9	5.15	39.83	32						NKFFJOOI_06165	0	High	1
NKFFJOOI_01186	Chaperone protein DnaJ	dnaJ	193	62	23	Master Protein	High	FALSE	0	90.773	23	372	39.9	8.06	57.96	23	protein metabolism;DNA metabolism;other metabolic processes;stress response	other cell component	other molecular function		90592845	A0A1H4P961; NKFFJOOI_01186	0	High	1
NKFFJOOI_00081	Glutamate--tRNA ligase		193	49	24	Master Protein	High	FALSE	0	87.103	24	551	63.2	5.57	57.34	24						NKFFJOOI_00081	0	High	1
NKFFJOOI_00550	Imidazolonepropionase		192	60	25	Master Protein	High	FALSE	0	88.711	25	417	45.4	6.6	59.07	25						NKFFJOOI_00550	0	High	1
NKFFJOOI_07299	Na(+)-translocating NADH-quinone reductase subunit A		191	58	24	Master Protein	High	FALSE	0	99.726	24	449	49.4	6.35	67.24	24						NKFFJOOI_07299	0	High	1
NKFFJOOI_07483	UDP-3-O-acyl-N-acetylglucosamine deacetylase		191	52	23	Master Protein	High	FALSE	0	100.348	23	466	51.6	6.73	62.11	23						NKFFJOOI_07483	0	High	1
NKFFJOOI_00784	50S ribosomal protein L2		191	42	14	Master Protein	High	FALSE	0	57.722	14	274	29.7	10.92	58.73	14						NKFFJOOI_00784	0	High	1
NKFFJOOI_05059	Small heat shock protein IbpB		191	30	7	Master Protein	High	FALSE	0	29.277	7	139	15.7	5.2	89.73	7						NKFFJOOI_05059	0	High	1
NKFFJOOI_07426	Electron transfer flavoprotein subunit alpha		190	53	18	Master Protein	High	FALSE	0	64.452	18	322	33.7	5.3	63.27	18						NKFFJOOI_07426	0	High	1
NKFFJOOI_07559	UDP-N-acetylglucosamine 1-carboxyvinyltransferase		186	53	24	Master Protein	High	FALSE	0	93.246	24	435	47.6	6.57	61.33	24						NKFFJOOI_07559	0	High	1
NKFFJOOI_05986	DNA ligase		185	57	37	Master Protein	High	FALSE	0	106.858	37	663	74.4	5.31	37.81	37						NKFFJOOI_05986	0	High	1
NKFFJOOI_04656	Glucose-6-phosphate isomerase		185	39	25	Master Protein	High	FALSE	0	85.984	25	545	61.2	5.6	60.8	25						NKFFJOOI_04656	0	High	1
NKFFJOOI_07978	hypothetical protein		184	50	32	Master Protein	High	FALSE	0	95.942	32	843	95.7	6.33	54.07	32						NKFFJOOI_07978	0	High	1
NKFFJOOI_04717	hypothetical protein		184	53	14	Master Protein	High	FALSE	0	66.606	16	225	24.2	9.58	63.74	16						NKFFJOOI_04717	0	High	1
NKFFJOOI_07181	50S ribosomal protein L1	rplA	184	69	17	Master Protein	High	FALSE	0	55.496	17	229	24.5	9.33	53.85	17	protein metabolism;other metabolic processes;other biological processes	translational apparatus	nucleic acid binding activity;other molecular function		90594162	A0A1H4J848; NKFFJOOI_07181	0	High	1
NKFFJOOI_00781	50S ribosomal protein L3	rplC	183	77	17	Master Protein	High	FALSE	0	59.126	17	205	21.9	9.57	64.21	17	protein metabolism;other metabolic processes	translational apparatus;other cell component	nucleic acid binding activity;other molecular function		90591563	A0A1H4N994; NKFFJOOI_00781	0	High	1
NKFFJOOI_04986	4-hydroxyphenylpyruvate dioxygenase		183	68	25	Master Protein	High	FALSE	0	95.687	25	376	42.6	5.38	56.89	25						NKFFJOOI_04986	0	High	1
NKFFJOOI_00222	hypothetical protein		182	42	14	Master Protein	High	FALSE	0	54.051	14	306	33.6	4.97	61.93	14						A0A1H4LE96; NKFFJOOI_00222	0	High	1
NKFFJOOI_07307	Aspartate/prephenate aminotransferase		182	58	21	Master Protein	High	FALSE	0	78.4	21	396	43.8	5.2	64.95	21	other metabolic processes		other molecular function			A0A1H4JDU5; NKFFJOOI_07307	0	High	1
NKFFJOOI_00427	Methionine--tRNA ligase		182	46	30	Master Protein	High	FALSE	0	90.505	30	695	78.3	5.58	50.26	30						NKFFJOOI_00427	0	High	1
NKFFJOOI_07263	ATP-dependent Clp protease proteolytic subunit	clpP	182	70	14	Master Protein	High	FALSE	0	71.501	14	182	20.3	6.35	58.72	14	protein metabolism;other metabolic processes	other cell component	other molecular function			A0A653N380; A0ABY0U1T3; NKFFJOOI_07263	0	High	1
NKFFJOOI_00810	Glycogen synthase		181	50	26	Master Protein	High	FALSE	0	82.426	26	511	59.1	6.92	54.77	26						NKFFJOOI_00810	0	High	1
NKFFJOOI_06013	Putative aminopeptidase YsdC		181	60	19	Master Protein	High	FALSE	0	67.637	19	362	40.6	5.94	47.55	19	protein metabolism		other molecular function			A0A1H4T7U5; NKFFJOOI_06013	0	High	1
NKFFJOOI_07713	Vitamin B12 transporter BtuB		180	36	22	Master Protein	High	FALSE	0	83.501	22	704	79.4	4.94	58.13	22						NKFFJOOI_07713	0	High	1
NKFFJOOI_04723	Adenosylhomocysteinase	ahcY	179	54	27	Master Protein	High	FALSE	0	87.617	27	438	48.4	5.22	55.66	27	other metabolic processes	cytosol	other molecular function			A0A1H4KA34; NKFFJOOI_04723	0	High	1
NKFFJOOI_00715	hypothetical protein		179	54	18	Master Protein	High	FALSE	0	65.232	18	283	33.4	5.31	52.06	18						NKFFJOOI_00715	0	High	1
NKFFJOOI_00803	30S ribosomal protein S13	rpsM	177	53	10	Master Protein	High	FALSE	0	33.364	10	124	14.1	10.67	54.93	10	protein metabolism;other metabolic processes	cytosol;translational apparatus	nucleic acid binding activity;other molecular function		90593690	A0A1H4NCA7; A0A1N6RFF6; NKFFJOOI_00803	0	High	1
NKFFJOOI_05995	Chromosomal replication initiator protein DnaA	dnaA	176	48	26	Master Protein	High	FALSE	0	91.042	26	474	54.2	9.14	47.99	26	DNA metabolism;other metabolic processes;other biological processes	plasma membrane;other membranes;other cell component	nucleic acid binding activity;other molecular function		90593185	A0A653XSX3; A0ABY0U9F9; NKFFJOOI_05995	0	High	1
NKFFJOOI_06100	Trehalase		175	55	34	Master Protein	High	FALSE	0	93.94	34	600	69.5	5.19	52.86	34						A0ABY0U898; NKFFJOOI_06100	0	High	1
NKFFJOOI_00088	Glutamine--tRNA ligase		175	44	28	Master Protein	High	FALSE	0	81.699	28	561	65.1	6.14	55.17	28						NKFFJOOI_00088	0	High	1
NKFFJOOI_00153	hypothetical protein		174	49	9	Master Protein	High	FALSE	0	29.961	9	140	14.6	8.4	47.78	9						NKFFJOOI_00153	0	High	1
NKFFJOOI_00778	30S ribosomal protein S7	rpsG	174	67	15	Master Protein	High	FALSE	0	60.114	15	158	18.2	10.2	74.05	15	protein metabolism;other metabolic processes	translational apparatus	nucleic acid binding activity;other molecular function		90593601	A0A0F9VV14; A0A1H4N8S9; A0A1I6ICU5; A0A1N6RDG3; A0A4R7D989; NKFFJOOI_00778	0	High	1
NKFFJOOI_07512	Phosphoserine aminotransferase		174	55	21	Master Protein	High	FALSE	0	86.25	21	354	39.1	5.77	57.77	21						A0ABY0UED4; NKFFJOOI_07512	0	High	1
NKFFJOOI_07179	50S ribosomal protein L7/L12	rplL	174	62	13	Master Protein	High	FALSE	0	43.241	13	125	12.9	4.56	63.89	13	protein metabolism;other metabolic processes	cytosol;translational apparatus	nucleic acid binding activity;other molecular function		90594234	A0A1H4J7L6; NKFFJOOI_07179	0	High	1
NKFFJOOI_06428	Transaldolase	tal	174	77	15	Master Protein	High	FALSE	0	64.257	15	217	23.3	5.1	58.15	15	other metabolic processes	other cell component	other molecular function			A0A1H4TWE6; NKFFJOOI_06428	0	High	1
NKFFJOOI_00835	hypothetical protein		173	48	26	Master Protein	High	FALSE	0	84.347	26	501	55.5	6.05	63.45	26						NKFFJOOI_00835	0	High	1
NKFFJOOI_07071	SusD-like protein P25		173	23	13	Master Protein	High	FALSE	0	43.304	13	564	61.8	4.48	77.26	13						NKFFJOOI_07071	0	High	1
NKFFJOOI_07012	Beta sliding clamp		172	49	17	Master Protein	High	FALSE	0	60.027	17	372	41.1	4.79	59.81	17						A0ABY0UI14; NKFFJOOI_07012	0	High	1
NKFFJOOI_06017	Histidine--tRNA ligase		172	54	27	Master Protein	High	FALSE	0	78.571	27	459	51.2	5.38	62.29	27						NKFFJOOI_06017	0	High	1
NKFFJOOI_00551	Histidine ammonia-lyase		171	39	22	Master Protein	High	FALSE	0	77.341	22	524	56.8	6.84	57.56	22						NKFFJOOI_00551	0	High	1
NKFFJOOI_04601	hypothetical protein		170	60	21	Master Protein	High	FALSE	0	75.86	21	333	37.2	5.27	54.39	21			other molecular function			A0A1H4KIN3; NKFFJOOI_04601	0	High	1
NKFFJOOI_00624	30S ribosomal protein S9	rpsI	169	53	6	Master Protein	High	FALSE	0	24.215	6	128	14.5	9.95	41.47	6	protein metabolism;other metabolic processes	cytosol;translational apparatus	nucleic acid binding activity;other molecular function		90593188	A0A1H4MR61; NKFFJOOI_00624	0	High	1
NKFFJOOI_06007	50S ribosomal protein L19	rplS	169	49	8	Master Protein	High	FALSE	0	33.331	8	116	13.5	10.27	55.55	8	protein metabolism;other metabolic processes	cytosol;translational apparatus	other molecular function	Pf01245	90590673	A0A1B7Z7X1; A0A1H4T7M7; A0A653XTN2; mart:BTR34_00065; NKFFJOOI_06007	0	High	1
NKFFJOOI_00826	Signal recognition particle protein		169	53	22	Master Protein	High	FALSE	0	77.22	22	445	48.6	8.95	45.15	22						NKFFJOOI_00826	0	High	1
NKFFJOOI_05883	Validamycin A dioxygenase		167	54	18	Master Protein	High	FALSE	0	59.673	18	316	35.9	5.57	53.48	18						A0ABY0UAT3; NKFFJOOI_05883	0	High	1
NKFFJOOI_07972	hypothetical protein		166	40	29	Master Protein	High	FALSE	0	93.283	29	728	82.7	6.28	41.49	29						NKFFJOOI_07972	0	High	1
NKFFJOOI_00439	Transcription-repair-coupling factor		165	41	40	Master Protein	High	FALSE	0	115.06	40	1128	129.2	6.42	35.91	40						NKFFJOOI_00439	0	High	1
NKFFJOOI_04758	Leucine--tRNA ligase		165	49	34	Master Protein	High	FALSE	0	107.007	34	944	107.4	5.19	40.97	34						NKFFJOOI_04758	0	High	1
NKFFJOOI_05127	hypothetical protein		165	40	11	Master Protein	High	FALSE	0	36.544	11	189	21.2	8.48	59.13	11						A0A1H4JRK4; NKFFJOOI_05127	0	High	1
NKFFJOOI_06998	hypothetical protein		164	78	16	Master Protein	High	FALSE	0	65.619	16	114	12.8	8.05	62.44	16						A0A1H4QJM1; NKFFJOOI_06998	0	High	1
NKFFJOOI_08073	Putative cystathionine beta-synthase		164	69	18	Master Protein	High	FALSE	0	64.303	19	326	35.9	5.6	45.66	19						NKFFJOOI_08073	0	High	1
NKFFJOOI_07175	Peptide chain release factor 3		164	64	32	Master Protein	High	FALSE	0	88.697	32	529	60.2	7.11	48.59	32						NKFFJOOI_07175	0	High	1
NKFFJOOI_07503	DNA topoisomerase 4 subunit B		164	53	31	Master Protein	High	FALSE	0	86.322	31	620	70.8	7.24	43.33	31	cell organization and biogenesis;DNA metabolism;other metabolic processes		nucleic acid binding activity;other molecular function			A0A1H4RQM6; NKFFJOOI_07503	0	High	1
NKFFJOOI_07973	GMP synthase [glutamine-hydrolyzing]		164	56	26	Master Protein	High	FALSE	0	87.637	27	510	56.2	6.14	52.25	27						NKFFJOOI_07973	0	High	1
NKFFJOOI_07478	3-oxoacyl-[acyl-carrier-protein] reductase FabG		163	45	12	Master Protein	High	FALSE	0	56.291	12	249	26.6	5.8	48.72	12						NKFFJOOI_07478	0	High	1
NKFFJOOI_07148	Ribonuclease Y		163	44	23	Master Protein	High	FALSE	0	89.742	23	518	57.8	8.03	46.34	23						NKFFJOOI_07148	0	High	1
NKFFJOOI_06065	Glucose-6-phosphate 1-dehydrogenase	zwf	162	54	29	Master Protein	High	FALSE	0	84.723	29	510	58.6	5.2	51.9	29	other metabolic processes	cytosol	other molecular function		90592771	A0A1H4TD59; NKFFJOOI_06065	0	High	1
NKFFJOOI_05050	hypothetical protein		162	36	14	Master Protein	High	FALSE	0	58.512	14	246	29.2	4.87	44.9	14						NKFFJOOI_05050	0	High	1
NKFFJOOI_08668	3-oxoacyl-[acyl-carrier-protein] synthase 3	fabH	161	54	20	Master Protein	High	FALSE	0	78.353	20	331	36	5.25	48.84	20	other metabolic processes	other cell component	other molecular function			A0A1H4KR54; NKFFJOOI_08668	0	High	1
NKFFJOOI_08072	hypothetical protein		161	41	23	Master Protein	High	FALSE	0	67.766	23	614	68.3	5.63	48.49	23						NKFFJOOI_08072	0	High	1
NKFFJOOI_00942	3-phenylpropionate-dihydrodiol/cinnamic acid-dihydrodiol dehydrogenase		161	55	18	Master Protein	High	FALSE	0	66.123	18	262	29	5.21	66.31	18						NKFFJOOI_00942	0	High	1
NKFFJOOI_04620	Glycerol kinase		161	56	25	Master Protein	High	FALSE	0	90.251	25	496	55.4	6.2	45.09	25						NKFFJOOI_04620	0	High	1
NKFFJOOI_07613	Cobalt-zinc-cadmium resistance protein CzcA		160	33	33	Master Protein	High	FALSE	0	111.41	33	1039	115.9	5.16	43.48	33						NKFFJOOI_07613	0	High	1
NKFFJOOI_01208	hypothetical protein		160	78	12	Master Protein	High	FALSE	0	46.157	12	156	16.3	8.25	32.39	12						A0A1H4PC93; NKFFJOOI_01208	0	High	1
NKFFJOOI_00790	30S ribosomal protein S17	rpsQ	160	72	10	Master Protein	High	FALSE	0	35.232	10	85	10	9.95	60.11	10	protein metabolism;other metabolic processes	cytosol;translational apparatus	nucleic acid binding activity;other molecular function		90591585	A0A1H4NAS8; A0ABT8RWB1; A0ABY1SE62; NKFFJOOI_00790	0	High	1
NKFFJOOI_00294	hypothetical protein		159	56	15	Master Protein	High	FALSE	0	66.056	15	330	36.7	5.02	48.19	15						NKFFJOOI_00294	0	High	1
NKFFJOOI_06948	UvrABC system protein A		159	43	35	Master Protein	High	FALSE	0	92.731	37	926	103	8.06	36.14	37						NKFFJOOI_06948	0	High	1
NKFFJOOI_01392	50S ribosomal protein L20		159	59	10	Master Protein	High	FALSE	0	40.314	10	97	11.3	10.92	51.19	10						NKFFJOOI_01392	0	High	1
NKFFJOOI_04681	Glycogen synthase		159	40	15	Master Protein	High	FALSE	0	51.831	15	269	31	5.14	68.23	15						NKFFJOOI_04681	0	High	1
NKFFJOOI_00143	1,2-phenylacetyl-CoA epoxidase, subunit E		158	69	22	Master Protein	High	FALSE	0	79.707	22	349	39.1	5.07	38.1	22						NKFFJOOI_00143	0	High	1
NKFFJOOI_06037	ATP-dependent RNA helicase DeaD		158	52	29	Master Protein	High	FALSE	0	84.962	29	594	66.3	8.87	51.14	29	stress response	cytosol;translational apparatus	nucleic acid binding activity;other molecular function			A0A1H4T9W3; NKFFJOOI_06037	0	High	1
NKFFJOOI_07551	hypothetical protein		158	47	14	Master Protein	High	FALSE	0	56.331	14	281	30.5	5.87	50.68	14						NKFFJOOI_07551	0	High	1
NKFFJOOI_07154	Cysteine desulfurase IscS		158	56	19	Master Protein	High	FALSE	0	72.571	19	381	42	6.24	47.39	19						NKFFJOOI_07154	0	High	1
NKFFJOOI_00795	30S ribosomal protein S8	rpsH	158	58	10	Master Protein	High	FALSE	0	43.433	10	132	14.7	9.64	62.01	10	protein metabolism;other metabolic processes	translational apparatus;other cell component	nucleic acid binding activity;other molecular function		90592579	A0A1H4NAS5; A0A653T8Z7; NKFFJOOI_00795	0	High	1
NKFFJOOI_04844	Dual-specificity RNA pseudouridine synthase RluF		157	58	19	Master Protein	High	FALSE	0	62.261	19	280	31.7	9.94	51.08	19						NKFFJOOI_04844	0	High	1
NKFFJOOI_06164	1,4-alpha-glucan branching enzyme GlgB		156	35	19	Master Protein	High	FALSE	0	57.385	19	631	73.1	6.21	43.07	19						NKFFJOOI_06164	0	High	1
NKFFJOOI_01340	Beta-barrel assembly-enhancing protease		155	41	25	Master Protein	High	FALSE	0	77.651	25	686	78.3	9	44	25						NKFFJOOI_01340	0	High	1
NKFFJOOI_06202	hypothetical protein		154	56	16	Master Protein	High	FALSE	0	58.895	16	216	24.4	8.85	57.47	16		other membranes				A0A1H4J0R8; NKFFJOOI_06202	0	High	1
NKFFJOOI_00625	50S ribosomal protein L13	rplM	154	74	12	Master Protein	High	FALSE	0	42.232	12	151	16.8	9.55	55.23	12	protein metabolism;other metabolic processes;other biological processes	cytosol;translational apparatus	nucleic acid binding activity;other molecular function		90592174	A0A1H4MS37; A0A1N6R220; NKFFJOOI_00625	0	High	1
NKFFJOOI_00783	50S ribosomal protein L23	rplW	153	52	6	Master Protein	High	FALSE	0	23.051	6	96	10.7	9.63	49.36	6	protein metabolism;other metabolic processes	translational apparatus;other cell component	nucleic acid binding activity;other molecular function		90592844	A0A1H4N8X3; A0A1N6RDU0; NKFFJOOI_00783	0	High	1
NKFFJOOI_07010	hypothetical protein		153	64	23	Master Protein	High	FALSE	0	85.064	23	317	36	8.19	52.49	23		cytosol	other molecular function			A0A1H4QI40; NKFFJOOI_07010	0	High	1
NKFFJOOI_08270	2-amino-3-ketobutyrate coenzyme A ligase		153	51	21	Master Protein	High	FALSE	0	72.438	21	397	43.4	5.63	49.11	21						NKFFJOOI_08270	0	High	1
NKFFJOOI_06967	hypothetical protein		153	36	27	Master Protein	High	FALSE	0	78.042	27	801	90.2	6.55	37.26	27						NKFFJOOI_06967	0	High	1
NKFFJOOI_01161	Glutamine synthetase		153	45	31	Master Protein	High	FALSE	0	105.97	31	732	81.9	6.83	46.22	31						NKFFJOOI_01161	0	High	1
NKFFJOOI_08140	UDP-N-acetylmuramoyl-tripeptide--D-alanyl-D-alanine ligase		153	53	21	Master Protein	High	FALSE	0	63.566	21	425	47.5	6.47	44.96	21						NKFFJOOI_08140	0	High	1
NKFFJOOI_06977	hypothetical protein		152	43	16	Master Protein	High	FALSE	0	58.575	16	295	32.9	6.84	48.64	16		other membranes				A0A1H4QLZ4; NKFFJOOI_06977	0	High	1
NKFFJOOI_00209	Inositol 2-dehydrogenase/D-chiro-inositol 3-dehydrogenase		152	45	19	Master Protein	High	FALSE	0	66.421	19	485	54	7.5	37.61	19			other molecular function			A0A1H4LDE0; NKFFJOOI_00209	0	High	1
NKFFJOOI_00470	50S ribosomal protein L25	rplY	152	55	9	Master Protein	High	FALSE	0	40.333	9	209	22.9	5.35	48.38	9	protein metabolism;other metabolic processes	cytosol;translational apparatus	nucleic acid binding activity;other molecular function			A0A1H4M6E2; NKFFJOOI_00470	0	High	1
NKFFJOOI_00736	hypothetical protein		152	24	44	Master Protein	High	FALSE	0	114.508	44	2023	230.3	6.14	25.74	44						NKFFJOOI_00736	0	High	1
NKFFJOOI_01218	hypothetical protein		152	24	12	Master Protein	High	FALSE	0	43.179	12	416	45.3	4.18	44.72	12						NKFFJOOI_01218	0	High	1
NKFFJOOI_07664	NADP-dependent glyceraldehyde-3-phosphate dehydrogenase		152	44	22	Master Protein	High	FALSE	0	75.241	22	528	59	5.47	41.77	22						NKFFJOOI_07664	0	High	1
NKFFJOOI_00158	ATP synthase subunit b		151	66	16	Master Protein	High	FALSE	0	63.973	16	166	18.5	5.08	47.82	16						NKFFJOOI_00158	0	High	1
NKFFJOOI_00612	hypothetical protein		151	60	15	Master Protein	High	FALSE	0	58.007	15	201	22.5	4.82	46.34	15	transport	plasma membrane;other membranes	transporter activity			A0A1H4MPJ3; NKFFJOOI_00612	0	High	1
NKFFJOOI_00321	Swarming motility protein SwrC		151	22	27	Master Protein	High	FALSE	0	78.098	27	1166	129.6	5.02	38.87	27						NKFFJOOI_00321	0	High	1
NKFFJOOI_07440	hypothetical protein		151	36	20	Master Protein	High	FALSE	0	66.063	20	489	54.8	6.43	49.69	20						NKFFJOOI_07440	0	High	1
NKFFJOOI_07630	UvrABC system protein A		150	40	32	Master Protein	High	FALSE	0	88.003	34	943	105.5	8.6	30.23	34	DNA metabolism;other metabolic processes;stress response	other cell component	nucleic acid binding activity;other molecular function			A0A1H4R6R9; NKFFJOOI_07630	0	High	1
NKFFJOOI_01296	Pyruvate carboxylase		150	33	31	Master Protein	High	FALSE	0	91.135	31	1150	129.7	7.2	33.53	31						NKFFJOOI_01296	0	High	1
NKFFJOOI_00720	Glycine dehydrogenase (decarboxylating)		149	32	25	Master Protein	High	FALSE	0	82.86	25	950	104.4	6.09	35.8	25						NKFFJOOI_00720	0	High	1
NKFFJOOI_07666	Ketol-acid reductoisomerase (NADP(+))		149	65	30	Master Protein	High	FALSE	0	93.905	30	491	54	5.3	47.82	30						NKFFJOOI_07666	0	High	1
NKFFJOOI_00582	Succinyl-diaminopimelate desuccinylase		149	66	24	Master Protein	High	FALSE	0	71.065	24	463	51.3	5.27	40.87	24						NKFFJOOI_00582	0	High	1
NKFFJOOI_08646	DNA protection during starvation protein		149	74	13	Master Protein	High	FALSE	0	48.046	13	155	18	5.02	49.26	13			nucleic acid binding activity;other molecular function			A0A1H4KU09; NKFFJOOI_08646	0	High	1
NKFFJOOI_00675	Macrolide export protein MacA		149	48	18	Master Protein	High	FALSE	0	68.25	18	374	41	4.74	39.01	18	transport	other membranes	transporter activity			A0A1H4MZ37; NKFFJOOI_00675	0	High	1
NKFFJOOI_07541	Cytochrome c biogenesis protein CcsA		149	28	28	Master Protein	High	FALSE	0	81.126	28	1059	121.1	6.96	32.85	28						NKFFJOOI_07541	0	High	1
NKFFJOOI_00900	hypothetical protein		148	37	35	Master Protein	High	FALSE	0	101.579	35	1044	120.9	6.92	31.61	35	DNA metabolism;other metabolic processes		other molecular function			A0A1H4NNX2; NKFFJOOI_00900	0	High	1
NKFFJOOI_04897	Di-/tripeptide transporter		147	7	5	Master Protein	High	FALSE	0	20.211	5	510	55.9	8.34	37.85	5	transport	plasma membrane;other membranes	transporter activity			A0A1H4K013; NKFFJOOI_04897	0	High	1
NKFFJOOI_07379	Peptidoglycan-associated lipoprotein		147	26	17	Master Protein	High	FALSE	0	62.349	17	696	76	4.44	49.2	17						NKFFJOOI_07379	0	High	1
NKFFJOOI_06221	DNA gyrase subunit A		147	36	29	Master Protein	High	FALSE	0	76.622	29	852	95.6	5.53	34.58	29						NKFFJOOI_06221	0	High	1
NKFFJOOI_04929	Hercynine oxygenase		146	36	17	Master Protein	High	FALSE	0	50.023	17	454	52	4.82	40.02	17			other molecular function			A0A1H4JWI9; NKFFJOOI_04929	0	High	1
NKFFJOOI_08039	hypothetical protein		146	53	25	Master Protein	High	FALSE	0	71.843	25	489	55.5	5.08	39.62	25						NKFFJOOI_08039	0	High	1
NKFFJOOI_00705	ATP-dependent Clp protease proteolytic subunit		146	32	6	Master Protein	High	FALSE	0	33.961	6	226	25.1	5.02	36.52	6						A0ABY0URJ3; NKFFJOOI_00705	0	High	1
NKFFJOOI_07954	ATPase RavA		146	54	21	Master Protein	High	FALSE	0	64.679	21	332	37.2	5.08	45.65	21			other molecular function			A0A1H4J448; NKFFJOOI_07954	0	High	1
NKFFJOOI_06956	hypothetical protein		145	52	17	Master Protein	High	FALSE	0	62.371	17	361	41.2	9.42	47.41	17						A0ABY0UHE0; NKFFJOOI_06956	0	High	1
NKFFJOOI_07437	Alkaline phosphatase PafA		145	32	19	Master Protein	High	FALSE	0	64.237	19	555	61.9	6.49	41.78	19						NKFFJOOI_07437	0	High	1
NKFFJOOI_05067	Isocitrate dehydrogenase [NADP]		145	50	21	Master Protein	High	FALSE	0	69.158	21	404	45.2	6.32	46.76	21						NKFFJOOI_05067	0	High	1
NKFFJOOI_06224	putative acetyl-CoA acyltransferase		145	70	22	Master Protein	High	FALSE	0	81.273	22	391	41	5.6	45.03	22						NKFFJOOI_06224	0	High	1
NKFFJOOI_00113	GDP-perosamine synthase		144	60	17	Master Protein	High	FALSE	0	73.726	17	379	42.6	6.61	44.97	17						NKFFJOOI_00113	0	High	1
NKFFJOOI_01239	hypothetical protein		144	8	28	Master Protein	High	FALSE	0	86.35	28	4277	455	4.01	33.33	28						NKFFJOOI_01239	0	High	1
NKFFJOOI_00807	hypothetical protein	rplQ	143	75	20	Master Protein	High	FALSE	0	84.172	20	184	20.4	9.86	45.77	20	protein metabolism;other metabolic processes	cytosol;translational apparatus	other molecular function		90594391	A0A1H4NCD6; NKFFJOOI_00807	0	High	1
NKFFJOOI_00161	ATP synthase gamma chain		143	40	13	Master Protein	High	FALSE	0	53.143	13	269	29.5	5.74	46.54	13						NKFFJOOI_00161	0	High	1
NKFFJOOI_07534	hypothetical protein		143	45	22	Master Protein	High	FALSE	0	75.949	22	516	58.1	4.98	38.1	22						NKFFJOOI_07534	0	High	1
NKFFJOOI_04692	hypothetical protein		143	39	33	Master Protein	High	FALSE	0	94.8	33	884	101.7	5.57	30.57	33						NKFFJOOI_04692	0	High	1
NKFFJOOI_06217	Bifunctional aspartokinase/homoserine dehydrogenase 1		143	45	29	Master Protein	High	FALSE	0	90.952	29	813	89.4	6.07	37.49	29						NKFFJOOI_06217	0	High	1
NKFFJOOI_07194	Acyl-CoA dehydrogenase, short-chain specific		142	51	20	Master Protein	High	FALSE	0	74.193	20	389	43.8	5.87	43.81	20						NKFFJOOI_07194	0	High	1
NKFFJOOI_00264	hypothetical protein		142	55	21	Master Protein	High	FALSE	0	76.186	21	434	47.6	6.57	46.15	21						NKFFJOOI_00264	0	High	1
NKFFJOOI_01197	Peroxiredoxin		142	69	13	Master Protein	High	FALSE	0	52.834	13	212	23.4	5.29	56.9	13	other biological processes	cytosol	other molecular function			A0A1H4PBQ4; NKFFJOOI_01197	0	High	1
NKFFJOOI_07942	p-aminobenzoyl-glutamate hydrolase subunit B		141	51	21	Master Protein	High	FALSE	0	58.646	21	475	50.9	6.86	44.2	21						NKFFJOOI_07942	0	High	1
NKFFJOOI_08002	3-oxoacyl-[acyl-carrier-protein] synthase 3		141	63	17	Master Protein	High	FALSE	0	62.946	17	336	36.9	5.44	41.33	17						NKFFJOOI_08002	0	High	1
NKFFJOOI_07642	N-acetylcysteine deacetylase		141	52	20	Master Protein	High	FALSE	0	76.102	20	436	47.7	6.27	43.48	20						A0ABY0UG99; NKFFJOOI_07642	0	High	1
NKFFJOOI_06356	Xylose isomerase		141	48	19	Master Protein	High	FALSE	0	66.577	19	438	49.2	5.34	44.47	19						NKFFJOOI_06356	0	High	1
NKFFJOOI_00389	Deoxyhypusine synthase-like protein		141	46	14	Master Protein	High	FALSE	0	43.941	14	325	36.8	4.78	50.77	14		other cell component	other molecular function			A0A1H4LW93; NKFFJOOI_00389	0	High	1
NKFFJOOI_07425	Electron transfer flavoprotein subunit beta		140	72	17	Master Protein	High	FALSE	0	67.65	17	246	26.4	5.16	47.37	17		cytosol	other molecular function			A0A1H4JLH1; NKFFJOOI_07425	0	High	1
NKFFJOOI_00714	Outer membrane protein assembly factor BamA		140	38	29	Master Protein	High	FALSE	0	92.295	29	858	96.5	5.43	34.84	29						NKFFJOOI_00714	0	High	1
NKFFJOOI_00058	Sensor histidine kinase RcsC		139	35	42	Master Protein	High	FALSE	0	116.943	42	1398	159.7	6.15	26.2	42						NKFFJOOI_00058	0	High	1
NKFFJOOI_07495	Regulatory protein AsnC		139	79	17	Master Protein	High	FALSE	0	71.83	17	159	18.1	8.88	54.79	17	other biological processes	cytosol	nucleic acid binding activity	Pf01037, Pf13412		A0A0F9VA40; A0A1H4RRN3; A0A1H7UEX7; A0A1I6K0W2; A0A1M6Q435; A0A1N6YQQ5; A0A1T5D365; A0A223V9Y1; A0A3R8WEG1; A0A4R7DJX2; A0A4V3ERA0; A0A5B2TSD3; A0A5R8M5S0; A0A653WJF3; A0ABT8RWM1; A0ABY1SHJ3; marb:CJ263_18885; NKFFJOOI_07495	0	High	1
NKFFJOOI_00464	Serine--tRNA ligase		138	61	24	Master Protein	High	FALSE	0	84.382	24	423	47.6	5.29	44.3	24						NKFFJOOI_00464	0	High	1
NKFFJOOI_00808	Carbamoyl-phosphate synthase small chain		138	53	16	Master Protein	High	FALSE	0	60.415	16	375	41.5	5.48	43.71	16						A0ABY0UQP0; NKFFJOOI_00808	0	High	1
NKFFJOOI_00966	hypothetical protein		137	29	26	Master Protein	High	FALSE	0	72.856	26	875	103.1	6.96	33.29	26						NKFFJOOI_00966	0	High	1
NKFFJOOI_07693	Outer-membrane lipoprotein carrier protein		137	66	16	Master Protein	High	FALSE	0	59.307	16	214	24.4	5.52	40.85	16						NKFFJOOI_07693	0	High	1
NKFFJOOI_07339	Ribosomal RNA small subunit methyltransferase H		137	72	22	Master Protein	High	FALSE	0	60.059	22	300	34.4	6.83	37.22	22						NKFFJOOI_07339	0	High	1
NKFFJOOI_06218	Bifunctional NAD(P)H-hydrate repair enzyme Nnr		137	47	21	Master Protein	High	FALSE	0	74.389	21	516	57.1	5.35	43.53	21						NKFFJOOI_06218	0	High	1
NKFFJOOI_04912	Cell shape-determining protein Mbl	mreB	137	43	14	Master Protein	High	FALSE	0	47.125	14	342	37.4	6.29	55.64	14	other biological processes	other cell component	other molecular function			A0A0F9XZC6; A0A1H4JYW7; A0A1I6HCJ7; A0A1M6J2H7; A0A1N6WEM4; A0A4R7CWQ0; A0A653PB35; A0ABT8RN21; A0ABY1SIC1; NKFFJOOI_04912	0	High	1
NKFFJOOI_00648	hypothetical protein		137	35	12	Master Protein	High	FALSE	0	39.446	12	367	42	5.02	33.39	12						NKFFJOOI_00648	0	High	1
NKFFJOOI_01002	Cysteine--tRNA ligase		136	40	20	Master Protein	High	FALSE	0	63.957	20	492	55.8	5.72	45.74	20						NKFFJOOI_01002	0	High	1
NKFFJOOI_00482	GDP-L-fucose synthase		136	46	18	Master Protein	High	FALSE	0	63.525	18	364	41.2	6.37	44.07	18						NKFFJOOI_00482	0	High	1
NKFFJOOI_04988	hypothetical protein		136	50	16	Master Protein	High	FALSE	0	65.361	16	384	42.7	5.47	43.66	16						NKFFJOOI_04988	0	High	1
NKFFJOOI_00186	Penicillin-binding protein 1A		134	47	29	Master Protein	High	FALSE	0	90.09	29	781	88.5	6.19	25.22	29						NKFFJOOI_00186	0	High	1
NKFFJOOI_04939	Multidrug resistance protein MdtB		134	19	19	Master Protein	High	FALSE	0	55.846	19	1086	119.8	5.22	30.46	19						NKFFJOOI_04939	0	High	1
NKFFJOOI_06174	hypothetical protein		133	65	11	Master Protein	High	FALSE	0	42.186	11	147	16.5	8.88	47.51	11						NKFFJOOI_06174	0	High	1
NKFFJOOI_00090	hypothetical protein		133	31	19	Master Protein	High	FALSE	0	67.185	20	725	82.3	5.03	32.81	20						NKFFJOOI_00090	0	High	1
NKFFJOOI_00796	50S ribosomal protein L6	rplF	133	54	9	Master Protein	High	FALSE	0	38.778	9	180	19.7	9.7	50.18	9	protein metabolism;other metabolic processes	cytosol;translational apparatus	nucleic acid binding activity;other molecular function		90590637	A0A1H4NBF3; A0A653T938; NKFFJOOI_00796	0	High	1
NKFFJOOI_05131	Glutamate-1-semialdehyde 2,1-aminomutase		133	45	18	Master Protein	High	FALSE	0	57.083	18	426	45.8	6.04	36.51	18						NKFFJOOI_05131	0	High	1
NKFFJOOI_00265	hypothetical protein		133	31	26	Master Protein	High	FALSE	0	89.277	26	1054	117.6	6.49	28.87	26						NKFFJOOI_00265	0	High	1
NKFFJOOI_00447	Fructose-1,6-bisphosphatase class 1		132	45	15	Master Protein	High	FALSE	0	57.445	15	336	37.6	5.81	39.63	15						NKFFJOOI_00447	0	High	1
NKFFJOOI_05928	2-isopropylmalate synthase		132	61	20	Master Protein	High	FALSE	0	69.05	20	390	42.6	5.63	33.99	20	other metabolic processes		other molecular function			A0A1H4SXC6; NKFFJOOI_05928	0	High	1
NKFFJOOI_00821	Arginine--tRNA ligase		132	44	26	Master Protein	High	FALSE	0	77.412	26	593	67	5.26	34.91	26						NKFFJOOI_00821	0	High	1
NKFFJOOI_05009	Diacetyl reductase [(S)-acetoin forming]		132	76	16	Master Protein	High	FALSE	0	62.996	16	253	26.3	5.67	41.69	16			other molecular function			A0A1H4JS72; NKFFJOOI_05009	0	High	1
NKFFJOOI_06030	Erythronate-4-phosphate dehydrogenase		131	36	20	Master Protein	High	FALSE	0	60.528	20	631	70.9	5.62	40.04	20						NKFFJOOI_06030	0	High	1
NKFFJOOI_07712	hypothetical protein		130	41	15	Master Protein	High	FALSE	0	39.871	15	301	35	5.63	36.02	15						NKFFJOOI_07712	0	High	1
NKFFJOOI_06046	Adenylosuccinate lyase		130	58	24	Master Protein	High	FALSE	0	78.656	24	447	50.7	6.14	40.14	24	other metabolic processes		other molecular function			A0A1H4TB37; NKFFJOOI_06046	0	High	1
NKFFJOOI_01335	Adaptive-response sensory-kinase SasA		130	54	20	Master Protein	High	FALSE	0	69.724	20	354	40.7	5.22	36.4	20						NKFFJOOI_01335	0	High	1
NKFFJOOI_00112	UDP-N-acetyl-alpha-D-glucosamine C6 dehydratase		130	61	24	Master Protein	High	FALSE	0	78.581	24	395	45.1	5.96	37.52	24						NKFFJOOI_00112	0	High	1
NKFFJOOI_00061	hypothetical protein		130	32	19	Master Protein	High	FALSE	0	59.524	19	549	59.1	4.92	38.28	19						NKFFJOOI_00061	0	High	1
NKFFJOOI_06220	Negative regulator of genetic competence ClpC/MecB		130	42	30	Master Protein	High	FALSE	0	83.041	30	850	95.2	5.81	34.26	30	protein metabolism;stress response	other cell component	other molecular function			A0A1H4IZZ7; NKFFJOOI_06220	0	High	1
NKFFJOOI_07204	Anthranilate synthase component 1		129	42	17	Master Protein	High	FALSE	0	52.13	17	465	52.8	5.81	31.22	17						NKFFJOOI_07204	0	High	1
NKFFJOOI_07315	Acetyl-coenzyme A carboxylase carboxyl transferase subunit beta		128	44	18	Master Protein	High	FALSE	0	62.729	18	294	32.7	8.57	43.74	18						NKFFJOOI_07315	0	High	1
NKFFJOOI_07077	hypothetical protein		128	6	16	Master Protein	High	FALSE	0	53.262	16	2861	301.5	3.97	31.56	16						NKFFJOOI_07077	0	High	1
NKFFJOOI_05730	Phage shock protein A		128	59	15	Master Protein	High	FALSE	0	59.913	15	237	26.6	5.31	40.64	15						A0A1H4S9K9; NKFFJOOI_05730	0	High	1
NKFFJOOI_00254	Uroporphyrinogen decarboxylase	hemE	128	44	13	Master Protein	High	FALSE	0	51.318	13	343	38.2	6.68	35.89	13						A0ABT8RQ87; NKFFJOOI_00254	0	High	1
NKFFJOOI_00613	hypothetical protein		128	57	13	Master Protein	High	FALSE	0	59.27	13	160	18.1	9.09	42.82	13	transport	plasma membrane;other membranes	transporter activity			A0A1H4MPV0; A0A653SZ56; NKFFJOOI_00613	0	High	1
NKFFJOOI_07360	hypothetical protein		128	50	18	Master Protein	High	FALSE	0	56.693	18	325	37.9	5.53	38.63	18						NKFFJOOI_07360	0	High	1
NKFFJOOI_00392	Glutathione synthetase		128	67	25	Master Protein	High	FALSE	0	77.212	25	456	50.3	8.92	34.78	25						NKFFJOOI_00392	0	High	1
NKFFJOOI_05882	1-deoxy-D-xylulose-5-phosphate synthase		128	36	19	Master Protein	High	FALSE	0	60.102	19	658	73.8	5.58	41.43	19						NKFFJOOI_05882	0	High	1
NKFFJOOI_00786	hypothetical protein	rplV	127	67	11	Master Protein	High	FALSE	0	35.264	11	135	15.2	10.7	49.63	11	protein metabolism;other metabolic processes	cytosol;translational apparatus	nucleic acid binding activity;other molecular function		90591524	A0A1H4NAY2; NKFFJOOI_00786	0	High	1
NKFFJOOI_00748	Glycerol kinase	glpK	127	40	17	Master Protein	High	FALSE	0	56.594	17	498	54.9	5.55	33.49	17	other metabolic processes	cytosol	kinase activity;other molecular function		90591095	A0A1H4N5D7; NKFFJOOI_00748	0	High	1
NKFFJOOI_07060	hypothetical protein		127	62	18	Master Protein	High	FALSE	0	73.746	18	283	32	6.73	50.62	18						A0A1H4QAQ4; NKFFJOOI_07060	0	High	1
NKFFJOOI_06039	Periplasmic alpha-amylase		127	45	22	Master Protein	High	FALSE	0	73.101	22	563	64.2	5.3	34.65	22						NKFFJOOI_06039	0	High	1
NKFFJOOI_07336	UDP-N-acetylmuramoyl-L-alanyl-D-glutamate--2,6-diaminopimelate ligase		126	58	25	Master Protein	High	FALSE	0	75.946	25	487	54.1	6.23	36.05	25						NKFFJOOI_07336	0	High	1
NKFFJOOI_00204	Xaa-Pro aminopeptidase		126	43	16	Master Protein	High	FALSE	0	58.959	16	440	50.8	6.09	41.05	16						NKFFJOOI_00204	0	High	1
NKFFJOOI_05837	hypothetical protein		126	44	19	Master Protein	High	FALSE	0	68.262	19	484	54.5	5.67	41.03	19						NKFFJOOI_05837	0	High	1
NKFFJOOI_07243	Aspartate aminotransferase		125	46	23	Master Protein	High	FALSE	0	69.899	23	386	43	5.96	38.92	23						NKFFJOOI_07243	0	High	1
NKFFJOOI_00972	hypothetical protein		125	37	28	Master Protein	High	FALSE	0	78.895	28	875	101.9	5.9	24.27	28						NKFFJOOI_00972	0	High	1
NKFFJOOI_07421	Putative K(+)-stimulated pyrophosphate-energized sodium pump		124	15	12	Master Protein	High	FALSE	0	49.987	12	804	84.1	4.93	48.48	12						NKFFJOOI_07421	0	High	1
NKFFJOOI_06993	hypothetical protein		124	40	26	Master Protein	High	FALSE	0	95.344	26	656	75.7	6.67	28.59	26						NKFFJOOI_06993	0	High	1
NKFFJOOI_00152	hypothetical protein		124	37	29	Master Protein	High	FALSE	0	77.294	29	836	97.4	5.99	28.19	29						NKFFJOOI_00152	0	High	1
NKFFJOOI_01193	Polyphosphate:ADP phosphotransferase		124	57	17	Master Protein	High	FALSE	0	54.788	17	293	34.7	7.99	33.08	17						A0ABY0UM93; NKFFJOOI_01193	0	High	1
NKFFJOOI_04634	hypothetical protein		123	41	14	Master Protein	High	FALSE	0	45.987	14	324	34.7	6.44	35.22	14			other molecular function			A0A1H4KFY5; NKFFJOOI_04634	0	High	1
NKFFJOOI_00599	UDP-glucose 4-epimerase		123	52	15	Master Protein	High	FALSE	0	59.513	15	338	37.3	5.81	33.83	15						NKFFJOOI_00599	0	High	1
NKFFJOOI_04595	hypothetical protein		123	36	21	Master Protein	High	FALSE	0	61.506	21	573	63.4	9.11	27.14	21						NKFFJOOI_04595	0	High	1
NKFFJOOI_07412	S-adenosylmethionine synthase	metK	122	56	22	Master Protein	High	FALSE	0	80.386	22	418	45.8	5.39	32.39	22	other metabolic processes	other cell component	other molecular function		90590930	A0A1H4JLI3; NKFFJOOI_07412	0	High	1
NKFFJOOI_06088	Ribosomal RNA small subunit methyltransferase B		122	53	23	Master Protein	High	FALSE	0	69.056	23	404	46.3	9.25	35.69	23						NKFFJOOI_06088	0	High	1
NKFFJOOI_00304	Guanylate kinase	gmk	122	75	11	Master Protein	High	FALSE	0	35.964	11	193	22	8.65	35.33	11	other metabolic processes	cytosol	kinase activity;other molecular function		90591344	A0A1H4LM98; NKFFJOOI_00304	0	High	1
NKFFJOOI_05897	Chorismate synthase		122	65	18	Master Protein	High	FALSE	0	63.898	18	354	38.4	6.95	26.94	18						NKFFJOOI_05897	0	High	1
NKFFJOOI_04769	hypothetical protein		122	49	13	Master Protein	High	FALSE	0	40.77	13	247	28.5	9.2	39.88	13	other metabolic processes	cytosol	other molecular function			A0A1H4K889; NKFFJOOI_04769	0	High	1
NKFFJOOI_04882	Purine nucleoside phosphorylase 1		122	57	16	Master Protein	High	FALSE	0	57.519	16	271	29.9	5.39	31.68	16	other metabolic processes	other cell component	other molecular function			A0A1H4K1I0; NKFFJOOI_04882	0	High	1
NKFFJOOI_00540	hypothetical protein		121	48	14	Master Protein	High	FALSE	0	56.564	14	292	32.8	4.89	38.09	14						NKFFJOOI_00540	0	High	1
NKFFJOOI_06371	hypothetical protein		121	55	27	Master Protein	High	FALSE	0	85.69	27	606	68.3	6.25	32.63	27						NKFFJOOI_06371	0	High	1
NKFFJOOI_00062	hypothetical protein		121	33	19	Master Protein	High	FALSE	0	60.333	19	603	68.9	5.19	36.56	19						NKFFJOOI_00062	0	High	1
NKFFJOOI_00236	hypothetical protein		121	53	24	Master Protein	High	FALSE	0	66.149	24	366	43	5.15	43.94	24						NKFFJOOI_00236	0	High	1
NKFFJOOI_01332	hypothetical protein		120	38	10	Master Protein	High	FALSE	0	32.427	10	180	20.3	4.79	32.65	10						NKFFJOOI_01332	0	High	1
NKFFJOOI_00308	hypothetical protein		120	28	22	Master Protein	High	FALSE	0	62.784	22	755	83.3	7.4	28.05	22						NKFFJOOI_00308	0	High	1
NKFFJOOI_07681	hypothetical protein		120	79	13	Master Protein	High	FALSE	0	45.534	13	178	19.9	6.58	40.93	13						NKFFJOOI_07681	0	High	1
NKFFJOOI_00291	hypothetical protein		119	53	19	Master Protein	High	FALSE	0	70.235	19	307	34.7	7.64	29.12	19						NKFFJOOI_00291	0	High	1
NKFFJOOI_00518	hypothetical protein		119	40	7	Master Protein	High	FALSE	0	30.545	7	187	20.1	5.39	33.53	7						A0ABY0UUF4; NKFFJOOI_00518	0	High	1
NKFFJOOI_00716	hypothetical protein		118	75	17	Master Protein	High	FALSE	0	67.46	17	169	18.5	7.24	30.93	17						A0ABY0URP3; NKFFJOOI_00716	0	High	1
NKFFJOOI_00782	50S ribosomal protein L4		118	67	18	Master Protein	High	FALSE	0	56.128	18	210	23.2	9.86	40.37	18						NKFFJOOI_00782	0	High	1
NKFFJOOI_00205	Exodeoxyribonuclease		118	79	20	Master Protein	High	FALSE	0	67.041	20	256	29.2	6.29	40.32	20						NKFFJOOI_00205	0	High	1
NKFFJOOI_07645	hypothetical protein		117	56	14	Master Protein	High	FALSE	0	53.14	14	172	19.8	6.34	42.02	14		other membranes				A0A1H4R4H2; NKFFJOOI_07645	0	High	1
NKFFJOOI_05821	N-substituted formamide deformylase		117	44	23	Master Protein	High	FALSE	0	69.321	23	559	61.9	5.62	24.12	23						NKFFJOOI_05821	0	High	1
NKFFJOOI_00727	Oligopeptidase A		117	43	25	Master Protein	High	FALSE	0	80.691	25	674	77.2	5.25	26.03	25						NKFFJOOI_00727	0	High	1
NKFFJOOI_07659	3-isopropylmalate dehydrogenase		117	47	16	Master Protein	High	FALSE	0	49.917	16	351	38.6	5.08	40.01	16						NKFFJOOI_07659	0	High	1
NKFFJOOI_07695	Riboflavin biosynthesis protein RibBA	ribB	116	47	15	Master Protein	High	FALSE	0	48.683	15	378	41.8	5.96	35.62	15	other metabolic processes	cytosol	other molecular function		90592939	A0A1H4QZE1; NKFFJOOI_07695	0	High	1
NKFFJOOI_00634	hypothetical protein		116	26	25	Master Protein	High	FALSE	0	64.949	25	1116	128.6	5.03	31.32	25						NKFFJOOI_00634	0	High	1
NKFFJOOI_07255	Kynurenine 3-monooxygenase		116	40	20	Master Protein	High	FALSE	0	55.569	20	449	51.9	6.34	27.64	20						NKFFJOOI_07255	0	High	1
NKFFJOOI_00056	Elongation factor 4	lepA	116	36	19	Master Protein	High	FALSE	0	71.551	19	598	66.7	5.49	34.74	19	protein metabolism;other metabolic processes;other biological processes	plasma membrane;other membranes	translation activity;other molecular function		90593931	A0A1H4KYF5; NKFFJOOI_00056	0	High	1
NKFFJOOI_00642	hypothetical protein		116	23	12	Master Protein	High	FALSE	0	49.436	12	456	49.7	6.24	31.31	12						NKFFJOOI_00642	0	High	1
NKFFJOOI_07633	1-deoxy-D-xylulose-5-phosphate synthase		115	43	27	Master Protein	High	FALSE	0	78.31	27	803	90.2	5.91	29.2	27						NKFFJOOI_07633	0	High	1
NKFFJOOI_04813	Glutaryl-7-aminocephalosporanic-acid acylase		115	36	22	Master Protein	High	FALSE	0	67.078	22	725	82.7	5.3	28.95	22						NKFFJOOI_04813	0	High	1
NKFFJOOI_04989	hypothetical protein		115	41	12	Master Protein	High	FALSE	0	43.561	12	298	32.3	5.39	31.27	12						NKFFJOOI_04989	0	High	1
NKFFJOOI_00453	hypothetical protein		114	53	13	Master Protein	High	FALSE	0	42.343	13	148	16.1	4.93	41.4	13						NKFFJOOI_00453	0	High	1
NKFFJOOI_00730	Adenylate kinase		114	49	19	Master Protein	High	FALSE	0	59.613	19	369	41.5	5.08	26.84	19						NKFFJOOI_00730	0	High	1
NKFFJOOI_05072	hypothetical protein		114	40	15	Master Protein	High	FALSE	0	46.772	15	294	34	9.04	48.57	15						NKFFJOOI_05072	0	High	1
NKFFJOOI_00336	HTH-type transcriptional regulator MntR		113	53	12	Master Protein	High	FALSE	0	43.209	12	230	25.7	6.55	34.76	12						NKFFJOOI_00336	0	High	1
NKFFJOOI_00920	hypothetical protein		113	50	19	Master Protein	High	FALSE	0	61.811	19	398	45.1	6.71	33.2	19						NKFFJOOI_00920	0	High	1
NKFFJOOI_07111	Nucleoside diphosphate kinase		112	69	10	Master Protein	High	FALSE	0	37.334	10	131	14.2	5.14	45.99	10						NKFFJOOI_07111	0	High	1
NKFFJOOI_01191	Transcriptional regulatory protein ZraR		112	56	23	Master Protein	High	FALSE	0	70.687	23	387	43.1	5.86	29.49	23						A0ABY0UM26; NKFFJOOI_01191	0	High	1
NKFFJOOI_07361	NH(3)-dependent NAD(+) synthetase		112	52	15	Master Protein	High	FALSE	0	49.096	15	262	29.3	5	41.78	15						NKFFJOOI_07361	0	High	1
NKFFJOOI_06341	putative malate:quinone oxidoreductase 1		112	55	22	Master Protein	High	FALSE	0	80.712	22	491	55.5	5.08	24.73	22						NKFFJOOI_06341	0	High	1
NKFFJOOI_04987	Homogentisate 1,2-dioxygenase		111	41	13	Master Protein	High	FALSE	0	53.505	13	384	44	6.58	36.31	13						NKFFJOOI_04987	0	High	1
NKFFJOOI_05055	hypothetical protein		111	74	9	Master Protein	High	FALSE	0	41.937	9	120	13.6	8.62	32.49	9						NKFFJOOI_05055	0	High	1
NKFFJOOI_00787	30S ribosomal protein S3	rpsC	111	60	16	Master Protein	High	FALSE	0	60.482	16	238	26.7	10.15	37.46	16	protein metabolism;other metabolic processes	cytosol;translational apparatus	nucleic acid binding activity;other molecular function		90593624	A0A1H4N9W7; A0A653T9Q8; NKFFJOOI_00787	0	High	1
NKFFJOOI_00159	ATP synthase subunit delta		111	69	13	Master Protein	High	FALSE	0	46.303	13	179	19.5	8.53	38.31	13						NKFFJOOI_00159	0	High	1
NKFFJOOI_01181	Branched-chain-amino-acid aminotransferase 2		111	53	19	Master Protein	High	FALSE	0	65.095	19	356	39.9	6.04	36.44	19						NKFFJOOI_01181	0	High	1
NKFFJOOI_00256	Porphobilinogen deaminase		110	52	24	Master Protein	High	FALSE	0	79.866	24	526	58.1	5.91	24.88	24						NKFFJOOI_00256	0	High	1
NKFFJOOI_00450	hypothetical protein		110	44	24	Master Protein	High	FALSE	0	61.535	24	606	70.1	8.13	31.79	24						NKFFJOOI_00450	0	High	1
NKFFJOOI_01339	Adaptive-response sensory-kinase SasA		110	44	27	Master Protein	High	FALSE	0	77.809	27	595	68.9	9.11	27.86	27						NKFFJOOI_01339	0	High	1
NKFFJOOI_06064	6-phosphogluconolactonase		109	57	15	Master Protein	High	FALSE	0	53.033	15	241	27	6	35.98	15						NKFFJOOI_06064	0	High	1
NKFFJOOI_00334	hypothetical protein		109	38	15	Master Protein	High	FALSE	0	47.323	15	380	44.3	8.12	37.94	15						NKFFJOOI_00334	0	High	1
NKFFJOOI_04632	hypothetical protein		109	69	10	Master Protein	High	FALSE	0	48.702	10	159	18	5.73	37.93	10			other molecular function			A0A1H4KGI1; NKFFJOOI_04632	0	High	1
NKFFJOOI_07966	Membrane protein insertase YidC		108	30	18	Master Protein	High	FALSE	0	65.079	18	617	70.6	5.58	29.82	18						NKFFJOOI_07966	0	High	1
NKFFJOOI_08665	D-threonate 4-phosphate dehydrogenase		108	58	22	Master Protein	High	FALSE	0	69.482	22	370	40.9	7.94	36.13	22						NKFFJOOI_08665	0	High	1
NKFFJOOI_07547	Mycothiol S-conjugate amidase		108	41	30	Master Protein	High	FALSE	0	83.824	30	843	94.4	5.99	22.25	30						NKFFJOOI_07547	0	High	1
NKFFJOOI_08007	hypothetical protein		108	40	20	Master Protein	High	FALSE	0	61.667	20	597	67.8	6	25.36	20						NKFFJOOI_08007	0	High	1
NKFFJOOI_05972	Outer membrane protein assembly factor BamD		108	50	15	Master Protein	High	FALSE	0	57.825	15	280	32.4	7.39	28.14	15						NKFFJOOI_05972	0	High	1
NKFFJOOI_07506	Ribosome-binding ATPase YchF		107	54	19	Master Protein	High	FALSE	0	56.584	19	364	40.1	4.84	30.85	19						NKFFJOOI_07506	0	High	1
NKFFJOOI_07244	UDP-N-acetylenolpyruvoylglucosamine reductase		107	53	18	Master Protein	High	FALSE	0	45.769	18	338	37.8	6.33	21.69	18						NKFFJOOI_07244	0	High	1
NKFFJOOI_01207	Transcription antitermination protein NusB		107	56	19	Master Protein	High	FALSE	0	59.309	19	304	35.6	5.44	33.21	19						NKFFJOOI_01207	0	High	1
NKFFJOOI_05007	2-dehydro-3-deoxygluconokinase		107	51	16	Master Protein	High	FALSE	0	54.132	16	348	38.1	5.73	39.31	16			kinase activity			A0A1H4JSA7; NKFFJOOI_05007	0	High	1
NKFFJOOI_05051	Curved DNA-binding protein		106	45	16	Master Protein	High	FALSE	0	42.198	16	313	34.8	9.11	34.93	16						NKFFJOOI_05051	0	High	1
NKFFJOOI_08138	hypothetical protein		106	34	12	Master Protein	High	FALSE	0	41.761	12	382	42.2	4.68	36.2	12						NKFFJOOI_08138	0	High	1
NKFFJOOI_01221	Fe(3+) dicitrate transport protein FecA		106	34	25	Master Protein	High	FALSE	0	74.154	25	823	92.8	4.93	28.13	25						NKFFJOOI_01221	0	High	1
NKFFJOOI_00943	hypothetical protein		106	48	13	Master Protein	High	FALSE	0	40.314	13	299	33.6	5.16	30.69	13						NKFFJOOI_00943	0	High	1
NKFFJOOI_05887	Polyphosphate kinase		105	44	25	Master Protein	High	FALSE	0	74.52	25	678	77.7	6.43	25.66	25						NKFFJOOI_05887	0	High	1
NKFFJOOI_08272	Superoxide dismutase [Mn]		105	51	9	Master Protein	High	FALSE	0	42.372	9	202	22.2	5.35	36.3	9						A0ABY0UYB9; NKFFJOOI_08272	0	High	1
NKFFJOOI_06954	hypothetical protein		105	21	16	Master Protein	High	FALSE	0	49.526	16	811	90.9	8.22	25.3	16						NKFFJOOI_06954	0	High	1
NKFFJOOI_07486	Protein-glutamate methylesterase/protein-glutamine glutaminase		105	47	19	Master Protein	High	FALSE	0	61.581	19	514	59.8	5.48	28.12	19						NKFFJOOI_07486	0	High	1
NKFFJOOI_00794	Alternate 30S ribosomal protein S14		105	42	6	Master Protein	High	FALSE	0	19.858	6	84	9.7	11.02	31.06	6						NKFFJOOI_00794	0	High	1
NKFFJOOI_07031	hypothetical protein		105	34	12	Master Protein	High	FALSE	0	32.15	12	311	36.1	5.78	31.93	12						NKFFJOOI_07031	0	High	1
NKFFJOOI_00644	hypothetical protein		105	29	14	Master Protein	High	FALSE	0	55.18	14	581	65.6	7.56	34.89	14		plasma membrane;other membranes				A0A1H4MTF1; NKFFJOOI_00644	0	High	1
NKFFJOOI_04835	Maltose phosphorylase		105	33	22	Master Protein	High	FALSE	0	72.823	22	767	88.5	5.59	26.28	22						NKFFJOOI_04835	0	High	1
NKFFJOOI_04773	Dihydroorotase		105	51	19	Master Protein	High	FALSE	0	62.3	19	445	49.5	6.09	26.52	19						NKFFJOOI_04773	0	High	1
NKFFJOOI_07476	hypothetical protein		104	64	21	Master Protein	High	FALSE	0	65.634	21	271	30.1	5.34	31.11	21	protein metabolism	other membranes	other molecular function			A0A1H4RUZ5; A0ABY1SGZ0; NKFFJOOI_07476	0	High	1
NKFFJOOI_07024	hypothetical protein		104	27	9	Master Protein	High	FALSE	0	31.888	9	257	28.3	5.77	40.24	9						NKFFJOOI_07024	0	High	1
NKFFJOOI_01317	hypothetical protein		104	50	14	Master Protein	High	FALSE	0	49.043	15	317	35.1	6.25	28.55	15			other molecular function			A0A1H4PPI1; NKFFJOOI_01317	0	High	1
NKFFJOOI_01223	hypothetical protein		104	38	30	Master Protein	High	FALSE	0	83.3	30	818	94.3	5.43	23.96	30						NKFFJOOI_01223	0	High	1
NKFFJOOI_07119	Imidazolonepropionase		104	47	19	Master Protein	High	FALSE	0	54.921	19	430	47	5.44	25.85	19						NKFFJOOI_07119	0	High	1
NKFFJOOI_07370	3-phosphoshikimate 1-carboxyvinyltransferase		104	34	13	Master Protein	High	FALSE	0	48.544	13	405	43.7	5.48	37.08	13						NKFFJOOI_07370	0	High	1
NKFFJOOI_08107	hypothetical protein		104	34	17	Master Protein	High	FALSE	0	45.753	17	487	55.4	6.38	31.88	17						NKFFJOOI_08107	0	High	1
NKFFJOOI_06023	Transcriptional regulatory protein NatR		104	57	13	Master Protein	High	FALSE	0	45.846	13	230	26.4	6.81	38.42	13	signal transduction		nucleic acid binding activity;other molecular function		90592304	A0A1H4T8U6; A0A653XW27; A0ABT8RJV1; A0ABY1SGW4; NKFFJOOI_06023	0	High	1
NKFFJOOI_01337	Transcriptional regulatory protein YpdB		104	43	11	Master Protein	High	FALSE	0	36.199	11	236	27.2	5.99	33.44	11						NKFFJOOI_01337	0	High	1
NKFFJOOI_04784	hypothetical protein		104	28	23	Master Protein	High	FALSE	0	58.494	23	942	104.2	4.96	18.86	23						NKFFJOOI_04784	0	High	1
NKFFJOOI_07977	Putative cysteine ligase BshC		103	48	24	Master Protein	High	FALSE	0	65.666	24	534	61.6	6.1	24.2	24						NKFFJOOI_07977	0	High	1
NKFFJOOI_06413	hypothetical protein		103	49	15	Master Protein	High	FALSE	0	53.675	15	273	30.3	5.27	35.49	15						A0A1H4TXW4; NKFFJOOI_06413	0	High	1
NKFFJOOI_00676	hypothetical protein		103	37	18	Master Protein	High	FALSE	0	58.857	18	446	49.9	4.89	32.43	18						A0ABY0USA8; NKFFJOOI_00676	0	High	1
NKFFJOOI_00318	hypothetical protein		103	66	16	Master Protein	High	FALSE	0	57.113	17	291	33.4	5.17	34.85	17						NKFFJOOI_00318	0	High	1
NKFFJOOI_06336	Phosphate acetyltransferase		102	43	22	Master Protein	High	FALSE	0	66.458	22	697	76.1	5.47	22.44	22						NKFFJOOI_06336	0	High	1
NKFFJOOI_00303	hypothetical protein		102	58	19	Master Protein	High	FALSE	0	54.058	19	281	32.3	5.2	33.85	19						NKFFJOOI_00303	0	High	1
NKFFJOOI_01067	TonB-dependent receptor P3		101	13	10	Master Protein	High	FALSE	0	32.177	12	1024	111.3	5.3	32.7	12						NKFFJOOI_01067	0	High	1
NKFFJOOI_06374	hypothetical protein		101	63	17	Master Protein	High	FALSE	0	54.889	17	279	32	7.02	26.67	17						NKFFJOOI_06374	0	High	1
NKFFJOOI_00343	Fe(2+) transporter FeoB		101	32	22	Master Protein	High	FALSE	0	67.902	22	730	81.7	9.07	27.02	22						NKFFJOOI_00343	0	High	1
NKFFJOOI_05839	Ribose-phosphate pyrophosphokinase		101	70	17	Master Protein	High	FALSE	0	52.907	17	254	28.3	6.73	26.55	17						NKFFJOOI_05839	0	High	1
NKFFJOOI_00616	RNA polymerase sigma-54 factor		100	40	21	Master Protein	High	FALSE	0	57.766	21	485	55.9	5.07	22.41	21						NKFFJOOI_00616	0	High	1
NKFFJOOI_07678	Acyl-homoserine lactone acylase QuiP		100	31	21	Master Protein	High	FALSE	0	62.311	21	797	90.3	5.03	22.01	21						NKFFJOOI_07678	0	High	1
NKFFJOOI_06104	hypothetical protein		100	36	12	Master Protein	High	FALSE	0	39.758	12	443	49.2	6.48	24.09	12						NKFFJOOI_06104	0	High	1
NKFFJOOI_06027	Nicotinate-nucleotide pyrophosphorylase [carboxylating]		100	54	14	Master Protein	High	FALSE	0	47.234	14	285	31.4	5.96	33.62	14						NKFFJOOI_06027	0	High	1
NKFFJOOI_06959	Putative pyridoxal phosphate-dependent acyltransferase		100	47	16	Master Protein	High	FALSE	0	58.138	16	419	46.2	6.05	31.37	16			other molecular function			A0A1H4QPB6; NKFFJOOI_06959	0	High	1
NKFFJOOI_00349	Acetyl-/propionyl-coenzyme A carboxylase alpha chain		100	48	18	Master Protein	High	FALSE	0	58.558	20	490	54.2	6.06	29.64	20						NKFFJOOI_00349	0	High	1
NKFFJOOI_04683	Glutamine--fructose-6-phosphate aminotransferase [isomerizing]		100	35	19	Master Protein	High	FALSE	0	58.464	19	614	67.9	5.77	25.04	19						NKFFJOOI_04683	0	High	1
NKFFJOOI_08680	Large-conductance mechanosensitive channel		100	41	4	Master Protein	High	FALSE	0	16.274	4	126	13.2	4.97	40.03	4						NKFFJOOI_08680	0	High	1
NKFFJOOI_04703	Ribonuclease G		99	52	22	Master Protein	High	FALSE	0	74.046	22	515	58.6	9.45	26.91	22						A0ABY0UZ74; NKFFJOOI_04703	0	High	1
NKFFJOOI_00117	UTP--glucose-1-phosphate uridylyltransferase		99	40	14	Master Protein	High	FALSE	0	48.021	14	346	39.9	6.23	29.69	14						NKFFJOOI_00117	0	High	1
NKFFJOOI_04674	Protein tas		99	49	15	Master Protein	High	FALSE	0	45.886	15	346	39.2	5.81	29.87	15						A0ABY0UZ29; NKFFJOOI_04674	0	High	1
NKFFJOOI_00771	Putative TrmH family tRNA/rRNA methyltransferase		99	66	18	Master Protein	High	FALSE	0	54.897	18	244	26.5	6.8	25.05	18	RNA metabolism OR transcription;other metabolic processes	cytosol	nucleic acid binding activity;other molecular function			A0A1H4N9J4; NKFFJOOI_00771	0	High	1
NKFFJOOI_00400	hypothetical protein		99	25	15	Master Protein	High	FALSE	0	48.136	15	761	86.1	6.64	22	15						NKFFJOOI_00400	0	High	1
NKFFJOOI_04610	Putative acyl-[acyl-carrier-protein] desaturase DesA1		99	39	13	Master Protein	High	FALSE	0	36.39	13	332	38.4	5.5	35.37	13	other metabolic processes		other molecular function			A0A1H4KHX5; NKFFJOOI_04610	0	High	1
NKFFJOOI_07489	Alanine dehydrogenase		98	46	19	Master Protein	High	FALSE	0	54.694	19	399	43.9	7.15	23.57	19	other metabolic processes	plasma membrane;other membranes	other molecular function			A0A1H4RSF5; NKFFJOOI_07489	0	High	1
NKFFJOOI_00598	UDP-2-acetamido-2-deoxy-3-oxo-D-glucuronate aminotransferase		98	40	13	Master Protein	High	FALSE	0	45.614	13	384	42.6	5.62	29.13	13						NKFFJOOI_00598	0	High	1
NKFFJOOI_07709	Flavohemoprotein		98	35	21	Master Protein	High	FALSE	0	63.315	21	731	82.6	5.53	23.16	21						NKFFJOOI_07709	0	High	1
NKFFJOOI_00126	UDP-N-acetylglucosamine 4-epimerase		97	61	17	Master Protein	High	FALSE	0	58.991	17	326	37	6.52	39.93	17						NKFFJOOI_00126	0	High	1
NKFFJOOI_07692	DNA translocase SpoIIIE		97	28	19	Master Protein	High	FALSE	0	54.077	19	793	88.3	6.15	26.01	19						NKFFJOOI_07692	0	High	1
NKFFJOOI_00446	hypothetical protein		97	79	13	Master Protein	High	FALSE	0	42.958	13	140	16.3	5.31	22.45	13						A0A1H4M2X3; NKFFJOOI_00446	0	High	1
NKFFJOOI_07151	hypothetical protein		97	40	20	Master Protein	High	FALSE	0	60.358	20	563	63.8	9.04	17.31	20						NKFFJOOI_07151	0	High	1
NKFFJOOI_04591	Carbonic anhydrase		97	49	10	Master Protein	High	FALSE	0	41.582	10	209	22.7	5	30.19	10			other molecular function			A0A1H4KJH8; NKFFJOOI_04591	0	High	1
NKFFJOOI_07017	TonB-dependent receptor P26		96	27	22	Master Protein	High	FALSE	0	63.677	22	1029	113	4.78	19.94	22						NKFFJOOI_07017	0	High	1
NKFFJOOI_00798	30S ribosomal protein S5	rpsE	96	67	10	Master Protein	High	FALSE	0	46.073	10	174	18.3	10.07	38.76	10	protein metabolism;other metabolic processes	translational apparatus;other cell component	nucleic acid binding activity;other molecular function		90591293	A0A1H4NCK1; A0A1M6M921; A0A1N6REW3; A0A1T4ZPN6; A0A4R7D9B0; A0A4R7K9F8; NKFFJOOI_00798	0	High	1
NKFFJOOI_06021	hypothetical protein	rpsR	96	62	9	Master Protein	High	FALSE	0	34.662	9	98	11.4	10.15	39.53	9	protein metabolism;other metabolic processes	cytosol;translational apparatus	nucleic acid binding activity;other molecular function	Pf01084	90593796	A0A0F9V2X4; A0A1B7Z872; A0A1H4T8P2; A0A1H7H3D2; A0A1I6J767; A0A1M6R8B6; A0A1N6TVE3; A0A1T5E5X3; A0A4R7D2V2; A0A4R7K4L6; A0A653XUJ1; A0ABT8RJZ5; A0ABY1SGH1; mart:BTR34_00130; NKFFJOOI_06021	0	High	1
NKFFJOOI_05115	GTPase Der	der	96	44	15	Master Protein	High	FALSE	0	50.176	15	434	49.4	6.95	28.38	15	other biological processes		translation activity;other molecular function		90592247	A0A1H4JQA1; NKFFJOOI_05115	0	High	1
NKFFJOOI_00780	30S ribosomal protein S10	rpsJ	96	77	11	Master Protein	High	FALSE	0	37.223	11	101	11.4	9.99	36.89	11	protein metabolism;other metabolic processes	translational apparatus;other cell component	nucleic acid binding activity;other molecular function	Pf00338	94370231	A0A0D5YQ47; A0A0F9Y7J0; A0A0Q1HCR4; A0A1B7ZC40; A0A1G9VWF9; A0A1H4N9Q5; A0A1H7MWN9; A0A1I6ICV2; A0A1I6TZ05; A0A1I7F6I4; A0A1M5NTW3; A0A1M6AYL0; A0A1M6LVV2; A0A1M6M7T1; A0A1N6RDX4; A0A1T4ZQW7; A0A223V1Y9; A0A285MWL5; A0A2S7T440; A0A2T0M8A1; A0A2T6BY07; A0A2Z4LPV6; A0A316E8J3; A0A316KWL1; A0A371JS97; A0A3B0C4Z9; A0A3G2L9W1; A0A3R8R3M9; A0A430K1P0; A0A444VP23; A0A4Q8QMZ0; A0A4R7D7E4; A0A4R7K7K9; A0A…	0	High	1
NKFFJOOI_00791	50S ribosomal protein L14	rplN	95	74	13	Master Protein	High	FALSE	0	41.235	13	122	13.3	10.18	36.15	13	protein metabolism;other metabolic processes	cytosol;translational apparatus	nucleic acid binding activity;other molecular function	Pf00238	90590640	A0A0F9W6N5; A0A1B7ZC47; A0A1H4NAE6; A0A1H7MY57; A0A1I6ICS0; A0A1M6M8B6; A0A1N6REU5; A0A1T4ZPW1; A0A223V1T9; A0A3R8PYN1; A0A4R7K814; A0A4V3E2B5; A0A5B2TX91; A0A5R8M0Y0; A0A653T7Y9; A0ABT8RRQ8; A0ABY1SDU5; marb:CJ263_03560; mart:BTR34_11725; NKFFJOOI_00791	0	High	1
NKFFJOOI_06183	Aspartate carbamoyltransferase	pyrB	95	69	18	Master Protein	High	FALSE	0	59.045	18	308	34.1	8.79	25.29	18	other metabolic processes		other molecular function			A0A1H4J1I9; A0A1M6SEE9; NKFFJOOI_06183	0	High	1
NKFFJOOI_04621	Aerobic glycerol-3-phosphate dehydrogenase		95	41	23	Master Protein	High	FALSE	0	67.714	23	555	62.9	6.67	20.82	23						NKFFJOOI_04621	0	High	1
NKFFJOOI_07539	Cystathionine gamma-synthase		95	36	11	Master Protein	High	FALSE	0	42.314	11	383	42	5.27	24.84	11						NKFFJOOI_07539	0	High	1
NKFFJOOI_07404	Homoserine O-acetyltransferase		95	28	26	Master Protein	High	FALSE	0	63.014	26	1128	125.5	6.79	21.11	26						NKFFJOOI_07404	0	High	1
NKFFJOOI_06392	hypothetical protein		95	53	19	Master Protein	High	FALSE	0	58.674	19	438	48.2	5.26	22.86	19						NKFFJOOI_06392	0	High	1
NKFFJOOI_00302	hypothetical protein		94	32	9	Master Protein	High	FALSE	0	40.631	9	273	30.3	5.6	15.92	9						NKFFJOOI_00302	0	High	1
NKFFJOOI_01162	Phosphoribosylformylglycinamidine cyclo-ligase		94	41	16	Master Protein	High	FALSE	0	51.567	16	403	44.3	5.49	24.33	16						NKFFJOOI_01162	0	High	1
NKFFJOOI_07962	hypothetical protein		94	27	27	Master Protein	High	FALSE	0	64.747	27	1143	127.5	5.12	17.15	27						NKFFJOOI_07962	0	High	1
NKFFJOOI_00621	hypothetical protein		94	36	18	Master Protein	High	FALSE	0	57.72	18	623	70.9	4.77	25.03	18						NKFFJOOI_00621	0	High	1
NKFFJOOI_07115	hypothetical protein		93	49	16	Master Protein	High	FALSE	0	51.593	16	382	41.9	5.36	26.34	16	protein metabolism;other metabolic processes		other molecular function			A0A1H4Q469; NKFFJOOI_07115	0	High	1
NKFFJOOI_08873	Proline dehydrogenase 2		93	63	16	Master Protein	High	FALSE	0	47.052	16	313	36.2	6.37	25.78	16						NKFFJOOI_08873	0	High	1
NKFFJOOI_07402	O-succinylhomoserine sulfhydrylase		93	48	18	Master Protein	High	FALSE	0	52.224	18	390	42.9	6.62	30.48	18						NKFFJOOI_07402	0	High	1
NKFFJOOI_08297	Phenylalanine--tRNA ligase alpha subunit		93	47	14	Master Protein	High	FALSE	0	43.636	14	339	38.7	5.33	32.08	14						NKFFJOOI_08297	0	High	1
NKFFJOOI_00471	Ribose-phosphate pyrophosphokinase		93	50	16	Master Protein	High	FALSE	0	55.997	16	313	34.4	8.35	24.47	16						A0ABY0UUV7; NKFFJOOI_00471	0	High	1
NKFFJOOI_00223	GTPase HflX	hflX	93	40	18	Master Protein	High	FALSE	0	50.699	18	403	46.8	5.81	24.26	18		other cell component	translation activity;other molecular function		90592820	A0A1H4LE97; NKFFJOOI_00223	0	High	1
NKFFJOOI_01056	Sensor histidine kinase RcsC		92	25	32	Master Protein	High	FALSE	0	69.767	32	1358	155.6	6.58	17.83	32						NKFFJOOI_01056	0	High	1
NKFFJOOI_00548	Formimidoylglutamase		92	49	12	Master Protein	High	FALSE	0	41.913	12	318	35.7	5.76	30.81	12						NKFFJOOI_00548	0	High	1
NKFFJOOI_07422	Inorganic pyrophosphatase	ppa	92	51	11	Master Protein	High	FALSE	0	37.183	11	175	20.4	5.12	27.86	11	other metabolic processes	other cell component	other molecular function			A0A1H4JLU2; NKFFJOOI_07422	0	High	1
NKFFJOOI_00245	hypothetical protein		92	44	17	Master Protein	High	FALSE	0	51.323	17	374	41.6	5.17	33.3	17		plasma membrane;other membranes				A0A1H4LFH4; NKFFJOOI_00245	0	High	1
NKFFJOOI_01328	Alpha-ketoglutaric semialdehyde dehydrogenase 2		92	32	15	Master Protein	High	FALSE	0	44.367	15	527	56.7	5.41	22.21	15						NKFFJOOI_01328	0	High	1
NKFFJOOI_06974	hypothetical protein		92	24	20	Master Protein	High	FALSE	0	55.775	20	830	93.5	4.68	23.77	20						NKFFJOOI_06974	0	High	1
NKFFJOOI_00704	ATP-dependent Clp protease ATP-binding subunit ClpX	clpX	91	44	19	Master Protein	High	FALSE	0	56.153	19	411	45.6	5.85	17.9	19	protein metabolism;other metabolic processes;other biological processes	cytosol	other molecular function		90591146	A0A1H4N1B5; NKFFJOOI_00704	0	High	1
NKFFJOOI_07095	putative chromosome-partitioning protein ParB		91	69	22	Master Protein	High	FALSE	0	64.352	22	302	34	8.57	24.85	22	cell cycle OR cell proliferation	other cell component	nucleic acid binding activity			A0A1H4Q6L3; NKFFJOOI_07095	0	High	1
NKFFJOOI_01233	UvrABC system protein B		91	32	20	Master Protein	High	FALSE	0	48.907	20	662	76.1	5.35	19.68	20						NKFFJOOI_01233	0	High	1
NKFFJOOI_04961	hypothetical protein		90	57	14	Master Protein	High	FALSE	0	45.525	14	291	32.5	7.05	27.51	14						NKFFJOOI_04961	0	High	1
NKFFJOOI_07183	Transcription termination/antitermination protein NusG	nusG	90	79	15	Master Protein	High	FALSE	0	49.993	15	183	20.7	8.69	35.93	15	RNA metabolism OR transcription;other metabolic processes;other biological processes	cytosol			90594172	A0A1H4J7G4; A0A653MTS0; NKFFJOOI_07183	0	High	1
NKFFJOOI_07209	Tryptophan synthase beta chain		90	50	15	Master Protein	High	FALSE	0	52.356	15	394	43.4	6.38	21.11	15						NKFFJOOI_07209	0	High	1
NKFFJOOI_05101	hypothetical protein		90	28	27	Master Protein	High	FALSE	0	62.625	27	951	108.2	5.54	16.9	27						NKFFJOOI_05101	0	High	1
NKFFJOOI_04706	Single-stranded DNA-binding protein		90	69	10	Master Protein	High	FALSE	0	35.469	10	154	17.2	6.54	18.82	10	DNA metabolism;other metabolic processes;stress response	other cell component	nucleic acid binding activity			A0A1H4KB57; NKFFJOOI_04706	0	High	1
NKFFJOOI_07227	Orotate phosphoribosyltransferase	pyrE	90	51	10	Master Protein	High	FALSE	0	36.194	10	214	24	7.49	34.35	10	other metabolic processes		other molecular function			A0A1H4J9U5; NKFFJOOI_07227	0	High	1
NKFFJOOI_06985	hypothetical protein		90	42	21	Master Protein	High	FALSE	0	57.991	21	580	65.5	5.34	17.96	21						NKFFJOOI_06985	0	High	1
NKFFJOOI_04923	Anaerobic nitric oxide reductase transcription regulator NorR		89	32	16	Master Protein	High	FALSE	0	39.877	16	428	48.9	5.71	19.24	16						NKFFJOOI_04923	0	High	1
NKFFJOOI_05759	Putative NADP-dependent oxidoreductase YfmJ		89	55	16	Master Protein	High	FALSE	0	58.387	16	332	35.9	7.31	21.69	16						A0ABY0UC94; NKFFJOOI_05759	0	High	1
NKFFJOOI_00350	Propionyl-CoA carboxylase beta chain		89	45	17	Master Protein	High	FALSE	0	58.813	17	513	55.6	6.07	24.46	17						NKFFJOOI_00350	0	High	1
NKFFJOOI_08019	Mannose-6-phosphate isomerase ManA		89	51	14	Master Protein	High	FALSE	0	47.927	14	321	35.8	4.91	29.24	14						NKFFJOOI_08019	0	High	1
NKFFJOOI_08267	Putative ketoacyl reductase		89	51	11	Master Protein	High	FALSE	0	47.705	11	236	25.6	6.23	25.04	11						NKFFJOOI_08267	0	High	1
NKFFJOOI_00247	Delta-aminolevulinic acid dehydratase		88	35	12	Master Protein	High	FALSE	0	39.125	12	329	36.5	5.01	30.3	12						A0ABY0UWB6; NKFFJOOI_00247	0	High	1
NKFFJOOI_07062	ATP-dependent 6-phosphofructokinase 1		88	45	15	Master Protein	High	FALSE	0	45.359	15	328	35.5	7.08	30.64	15						A0ABY0UIN3; NKFFJOOI_07062	0	High	1
NKFFJOOI_01212	Peptidase T		88	26	11	Master Protein	High	FALSE	0	36.556	11	407	45.7	5.29	22.67	11						NKFFJOOI_01212	0	High	1
NKFFJOOI_07254	hypothetical protein		88	63	19	Master Protein	High	FALSE	0	59.413	19	259	29.7	5.9	25.59	19						A0A1H4JD44; NKFFJOOI_07254	0	High	1
NKFFJOOI_04776	Tyrosine--tRNA ligase 1		87	44	17	Master Protein	High	FALSE	0	55.594	17	431	48.8	5.55	30.99	17						NKFFJOOI_04776	0	High	1
NKFFJOOI_00507	Tyrosine-protein kinase ptk		87	28	21	Master Protein	High	FALSE	0	62.897	21	764	86.5	5.62	27.49	21						NKFFJOOI_00507	0	High	1
NKFFJOOI_01309	Arabinose 5-phosphate isomerase KdsD		87	41	15	Master Protein	High	FALSE	0	42.473	15	321	34.4	7.9	25.3	15						NKFFJOOI_01309	0	High	1
NKFFJOOI_00619	Ribosome-recycling factor		87	42	10	Master Protein	High	FALSE	0	34.666	10	184	20.5	5.1	28.21	10						A0ABY0USS3; NKFFJOOI_00619	0	High	1
NKFFJOOI_07241	hypothetical protein		87	63	11	Master Protein	High	FALSE	0	41.158	11	130	13.8	9.35	27.65	11						NKFFJOOI_07241	0	High	1
NKFFJOOI_07297	Na(+)-translocating NADH-quinone reductase subunit C	nqrC	87	32	10	Master Protein	High	FALSE	0	32.774	10	250	27.6	5.01	29.55	10	transport	plasma membrane;other membranes	other molecular function			A0A1H4JD58; NKFFJOOI_07297	0	High	1
NKFFJOOI_00977	hypothetical protein		87	36	16	Master Protein	High	FALSE	0	49.389	16	584	65.6	4.74	20.92	16						NKFFJOOI_00977	0	High	1
NKFFJOOI_07523	GTP cyclohydrolase 1	folE	87	71	13	Master Protein	High	FALSE	0	40.491	13	199	22.7	6.8	29.65	13	other metabolic processes	other cell component	other molecular function		90592421	A0A1H4RNJ9; NKFFJOOI_07523	0	High	1
NKFFJOOI_07538	N-acetyl-alpha-D-glucosaminyl L-malate deacetylase 1		86	54	14	Master Protein	High	FALSE	0	42.539	14	248	27.8	5.9	27.8	14						NKFFJOOI_07538	0	High	1
NKFFJOOI_00937	2-dehydro-3-deoxyphosphooctonate aldolase		86	49	12	Master Protein	High	FALSE	0	45.318	12	272	29.5	6.8	23.9	12						NKFFJOOI_00937	0	High	1
NKFFJOOI_08292	Efflux pump membrane transporter BepE		86	21	18	Master Protein	High	FALSE	0	53.029	18	1045	114	4.97	21.59	18						NKFFJOOI_08292	0	High	1
NKFFJOOI_01026	hypothetical protein		86	30	11	Master Protein	High	FALSE	0	34.361	11	365	41.3	4.93	23.93	11						NKFFJOOI_01026	0	High	1
NKFFJOOI_00107	hypothetical protein		86	38	12	Master Protein	High	FALSE	0	43.647	12	331	37.8	5.36	25.92	12						NKFFJOOI_00107	0	High	1
NKFFJOOI_07072	hypothetical protein		86	16	17	Master Protein	High	FALSE	0	45.905	17	1082	121.3	4.79	18.03	17						NKFFJOOI_07072	0	High	1
NKFFJOOI_07670	Dihydroxy-acid dehydratase	ilvD	85	48	19	Master Protein	High	FALSE	0	61.474	19	558	59.5	5.94	19.4	19	other metabolic processes		other molecular function		90593551	A0A1H4R1Z5; NKFFJOOI_07670	0	High	1
NKFFJOOI_07513	Hydroxypyruvate reductase		85	46	10	Master Protein	High	FALSE	0	43.375	10	316	34	5.43	25.2	10						NKFFJOOI_07513	0	High	1
NKFFJOOI_07136	Inositol 2-dehydrogenase/D-chiro-inositol 3-dehydrogenase		85	44	16	Master Protein	High	FALSE	0	56.082	16	478	53.3	5.71	23.33	16						NKFFJOOI_07136	0	High	1
NKFFJOOI_01165	Peptide chain release factor 1	prfA	85	34	10	Master Protein	High	FALSE	0	30.916	10	358	40.5	4.97	25.56	10	cell organization and biogenesis;protein metabolism;other metabolic processes	other cell component	other molecular function		90591763	A0A1H4P6R1; NKFFJOOI_01165	0	High	1
NKFFJOOI_08214	hypothetical protein		84	64	10	Master Protein	High	FALSE	0	31.32	10	164	19.2	7.47	26.98	10						NKFFJOOI_08214	0	High	1
NKFFJOOI_08679	Aspartate-semialdehyde dehydrogenase	asd	84	46	12	Master Protein	High	FALSE	0	48.204	12	329	36.2	5.91	25.86	12	other metabolic processes		other molecular function			A0A1H4KQI1; NKFFJOOI_08679	0	High	1
NKFFJOOI_07217	Peroxide stress resistance protein YaaA		84	53	13	Master Protein	High	FALSE	0	39.143	13	253	29.3	8.73	26.69	13	stress response	cytosol				A0A1H4J9C2; NKFFJOOI_07217	0	High	1
NKFFJOOI_07416	Deoxyadenosine/deoxycytidine kinase		84	38	7	Master Protein	High	FALSE	0	22.692	7	204	23.9	5.17	26.3	7	other metabolic processes	other cell component	kinase activity;other molecular function			A0A1H4JJQ9; NKFFJOOI_07416	0	High	1
NKFFJOOI_00801	Protein translocase subunit SecY	secY	84	17	9	Master Protein	High	FALSE	0	22.11	9	447	48.9	8.97	39.33	9	transport;other biological processes	plasma membrane;other membranes			90591099	A0A653T9C0; A0ABY0UQW6; NKFFJOOI_00801	0	High	1
NKFFJOOI_08271	RecBCD enzyme subunit RecB		84	21	21	Master Protein	High	FALSE	0	49.068	21	1031	118.8	5.77	16.96	21						NKFFJOOI_08271	0	High	1
NKFFJOOI_05069	putative protein		84	52	10	Master Protein	High	FALSE	0	31.356	10	154	17.9	5.02	31.79	10						NKFFJOOI_05069	0	High	1
NKFFJOOI_08101	1,4-dihydroxy-2-naphthoyl-CoA synthase		83	47	12	Master Protein	High	FALSE	0	42.664	12	319	35.7	5.88	24.89	12						NKFFJOOI_08101	0	High	1
NKFFJOOI_04644	Vitamin B12 transporter BtuB		83	32	21	Master Protein	High	FALSE	0	60.015	21	809	91.5	5.81	18.51	21						NKFFJOOI_04644	0	High	1
NKFFJOOI_00800	50S ribosomal protein L15	rplO	83	53	9	Master Protein	High	FALSE	0	34.794	9	150	15.9	10.08	29.86	9	protein metabolism;other metabolic processes	cytosol;translational apparatus	nucleic acid binding activity;other molecular function			A0A1H4NAZ3; NKFFJOOI_00800	0	High	1
NKFFJOOI_06138	hypothetical protein		83	33	10	Master Protein	High	FALSE	0	26.078	10	212	22.9	4.92	29.48	10						NKFFJOOI_06138	0	High	1
NKFFJOOI_07550	Galactokinase		83	55	20	Master Protein	High	FALSE	0	60.803	20	385	43.1	5.72	21.3	20						NKFFJOOI_07550	0	High	1
NKFFJOOI_06016	3-oxoacyl-[acyl-carrier-protein] reductase FabG		82	66	15	Master Protein	High	FALSE	0	56.295	15	256	26.9	7.68	22.93	15						NKFFJOOI_06016	0	High	1
NKFFJOOI_01003	GTP cyclohydrolase 1	folE	82	77	14	Master Protein	High	FALSE	0	42.101	14	226	25.8	6.04	21.38	14	other metabolic processes	other cell component	other molecular function			A0A1H4P047; NKFFJOOI_01003	0	High	1
NKFFJOOI_06189	Exopolyphosphatase 1		82	42	12	Master Protein	High	FALSE	0	32.07	12	296	33	9.32	10.83	12			other molecular function			A0A1H4J352; NKFFJOOI_06189	0	High	1
NKFFJOOI_07987	Glutamyl-tRNA(Gln) amidotransferase subunit A, chloroplastic/mitochondrial		82	23	13	Master Protein	High	FALSE	0	35.856	13	560	62.1	5.39	16.32	13						NKFFJOOI_07987	0	High	1
NKFFJOOI_06196	hypothetical protein		82	46	19	Master Protein	High	FALSE	0	57.284	19	457	52.6	6.49	22.53	19						NKFFJOOI_06196	0	High	1
NKFFJOOI_00928	hypothetical protein		82	29	15	Master Protein	High	FALSE	0	46.097	15	516	59.4	8.79	21.14	15						NKFFJOOI_00928	0	High	1
NKFFJOOI_01394	Translation initiation factor IF-3		81	52	8	Master Protein	High	FALSE	0	32.946	8	113	13.3	9.79	36.27	8						NKFFJOOI_01394	0	High	1
NKFFJOOI_06470	hypothetical protein		81	48	13	Master Protein	High	FALSE	0	46.609	13	327	36.5	6.3	24.38	13						NKFFJOOI_06470	0	High	1
NKFFJOOI_08150	TonB-dependent receptor P3		81	23	19	Master Protein	High	FALSE	0	51.238	19	1034	113.6	4.93	12.09	19						NKFFJOOI_08150	0	High	1
NKFFJOOI_07054	putative iron-sulfur-binding oxidoreductase FadF		81	42	9	Master Protein	High	FALSE	0	28.03	9	266	29.2	5.74	17.43	9						NKFFJOOI_07054	0	High	1
NKFFJOOI_00102	Peptidoglycan-associated lipoprotein		81	29	23	Master Protein	High	FALSE	0	59.171	23	811	93.4	5.14	14.71	23						NKFFJOOI_00102	0	High	1
NKFFJOOI_00116	GDP/UDP-N,N'-diacetylbacillosamine 2-epimerase (hydrolyzing)		81	47	16	Master Protein	High	FALSE	0	44.636	16	384	42.8	8.27	19.53	16						NKFFJOOI_00116	0	High	1
NKFFJOOI_07132	GTP pyrophosphokinase		81	34	24	Master Protein	High	FALSE	0	65.908	24	734	83.7	8.05	15.64	24						NKFFJOOI_07132	0	High	1
NKFFJOOI_07347	hypothetical protein		80	36	19	Master Protein	High	FALSE	0	46.27	19	532	62	9.03	19.86	19						NKFFJOOI_07347	0	High	1
NKFFJOOI_07332	UDP-N-acetylglucosamine--N-acetylmuramyl-(pentapeptide) pyrophosphoryl-undecaprenol N-acetylglucosamine transferase		80	54	20	Master Protein	High	FALSE	0	50.749	20	362	40.1	8.41	22.59	20						NKFFJOOI_07332	0	High	1
NKFFJOOI_01251	2,3,4,5-tetrahydropyridine-2,6-dicarboxylate N-succinyltransferase		80	45	13	Master Protein	High	FALSE	0	46.702	13	273	29.7	6.79	32.26	13						NKFFJOOI_01251	0	High	1
NKFFJOOI_08860	Protein adenylyltransferase SoFic		80	32	14	Master Protein	High	FALSE	0	42.391	14	357	41.3	9.01	30.03	14						NKFFJOOI_08860	0	High	1
NKFFJOOI_00944	Polyphosphate glucokinase		80	52	12	Master Protein	High	FALSE	0	47.275	12	249	26.9	9.06	21.99	12						NKFFJOOI_00944	0	High	1
NKFFJOOI_06957	Protein YghO		80	42	13	Master Protein	High	FALSE	0	41.628	13	373	43.9	8.87	22.55	13						NKFFJOOI_06957	0	High	1
NKFFJOOI_00903	Zinc-transporting ATPase		80	28	16	Master Protein	High	FALSE	0	47.357	17	671	73.3	5.6	18.19	17						NKFFJOOI_00903	0	High	1
NKFFJOOI_04859	Argininosuccinate synthase		79	45	14	Master Protein	High	FALSE	0	40.545	14	395	43.8	6.48	21.03	14						NKFFJOOI_04859	0	High	1
NKFFJOOI_07614	Multidrug resistance protein MdtA		79	38	12	Master Protein	High	FALSE	0	41.882	12	364	40.1	7.87	23.95	12						NKFFJOOI_07614	0	High	1
NKFFJOOI_07202	Major NAD(P)H-flavin oxidoreductase		79	46	9	Master Protein	High	FALSE	0	35.886	9	210	23.9	5.48	18.07	9			other molecular function			A0A1H4J902; NKFFJOOI_07202	0	High	1
NKFFJOOI_00847	Carboxypeptidase G2		79	36	16	Master Protein	High	FALSE	0	44.167	16	431	46.9	6.06	13.42	16						NKFFJOOI_00847	0	High	1
NKFFJOOI_07560	hypothetical protein		79	74	13	Master Protein	High	FALSE	0	44.554	13	190	22.2	9.28	21.71	13						NKFFJOOI_07560	0	High	1
NKFFJOOI_07081	Glucosamine-6-phosphate deaminase		79	36	20	Master Protein	High	FALSE	0	52.913	20	642	72.6	6.48	19.18	20						NKFFJOOI_07081	0	High	1
NKFFJOOI_04738	Transcription elongation factor GreA	greA	79	73	14	Master Protein	High	FALSE	0	44.536	14	158	17.2	5.72	20.67	14	protein metabolism;RNA metabolism OR transcription;other metabolic processes;other biological processes		nucleic acid binding activity;other molecular function		90594228	A0A1H4K8V8; NKFFJOOI_04738	0	High	1
NKFFJOOI_00941	GTP-binding protein TypA/BipA	bipA	79	41	22	Master Protein	High	FALSE	0	61.383	22	600	67.4	5.2	17.13	22	cell organization and biogenesis;other metabolic processes;stress response	cytosol;other cell component	translation activity;nucleic acid binding activity;other molecular function			A0A1H4NT67; NKFFJOOI_00941	0	High	1
NKFFJOOI_07504	Curved DNA-binding protein		78	49	15	Master Protein	High	FALSE	0	49.169	15	299	34.1	9.04	19.64	15						NKFFJOOI_07504	0	High	1
NKFFJOOI_00387	Biosynthetic arginine decarboxylase		78	24	14	Master Protein	High	FALSE	0	39.021	14	470	54.9	5.55	24.49	14						A0ABY0UVD8; NKFFJOOI_00387	0	High	1
NKFFJOOI_07530	hypothetical protein		78	22	11	Master Protein	High	FALSE	0	31.304	11	494	55.9	8.65	21.05	11						NKFFJOOI_07530	0	High	1
NKFFJOOI_06936	Dihydroorotase		78	36	14	Master Protein	High	FALSE	0	48.611	14	419	45.5	5.74	20.76	14						NKFFJOOI_06936	0	High	1
NKFFJOOI_08052	hypothetical protein		78	39	15	Master Protein	High	FALSE	0	46.63	15	429	47.8	4.96	21.07	15						NKFFJOOI_08052	0	High	1
NKFFJOOI_04603	NADP-dependent 3-hydroxy acid dehydrogenase YdfG		77	49	12	Master Protein	High	FALSE	0	38.375	12	250	27	6.89	22.14	12						NKFFJOOI_04603	0	High	1
NKFFJOOI_05927	hypothetical protein		77	43	23	Master Protein	High	FALSE	0	57.237	23	514	60.9	9.13	18.51	23						A0ABY0UA84; NKFFJOOI_05927	0	High	1
NKFFJOOI_04599	hypothetical protein		77	24	16	Master Protein	High	FALSE	0	47.416	16	553	62.4	4.97	16.34	16						NKFFJOOI_04599	0	High	1
NKFFJOOI_07207	Indole-3-glycerol phosphate synthase		77	73	17	Master Protein	High	FALSE	0	58.719	17	273	30.6	5.59	19.88	17						NKFFJOOI_07207	0	High	1
NKFFJOOI_07316	30S ribosomal protein S15	rpsO	76	49	5	Master Protein	High	FALSE	0	21.026	5	89	10.4	9.91	25.34	5	protein metabolism;other metabolic processes	cytosol;translational apparatus	nucleic acid binding activity;other molecular function		90591214	A0A1H4JEU9; A0ABT8RM48; A0ABY1SKT7; NKFFJOOI_07316	0	High	1
NKFFJOOI_07686	Malate-2H(+)/Na(+)-lactate antiporter		76	12	7	Master Protein	High	FALSE	0	26.01	7	494	51.9	5.34	27.34	7						NKFFJOOI_07686	0	High	1
NKFFJOOI_08678	Prolyl endopeptidase		76	34	21	Master Protein	High	FALSE	0	58.581	21	718	80.1	5.24	16.27	21						NKFFJOOI_08678	0	High	1
NKFFJOOI_00184	hypothetical protein		76	35	14	Master Protein	High	FALSE	0	36.45	14	398	45.7	9.28	17.87	14						A0ABY0UX22; NKFFJOOI_00184	0	High	1
NKFFJOOI_04959	Imidazolonepropionase		76	42	15	Master Protein	High	FALSE	0	47.335	15	424	45.3	6.21	16.92	15						NKFFJOOI_04959	0	High	1
NKFFJOOI_07042	D-inositol-3-phosphate glycosyltransferase		76	27	9	Master Protein	High	FALSE	0	33.135	9	359	41.3	7.58	26.09	9						NKFFJOOI_07042	0	High	1
NKFFJOOI_06210	putative transcriptional regulatory protein		76	27	8	Master Protein	High	FALSE	0	25.583	8	236	26.6	4.86	22	8	other biological processes	cytosol	nucleic acid binding activity			A0A1H4J062; NKFFJOOI_06210	0	High	1
NKFFJOOI_01360	Glutamate dehydrogenase		76	52	20	Master Protein	High	FALSE	0	53.001	20	429	47.3	6.93	17.23	20						NKFFJOOI_01360	0	High	1
NKFFJOOI_00729	N5-carboxyaminoimidazole ribonucleotide synthase		75	46	15	Master Protein	High	FALSE	0	46.444	15	384	42.6	5.34	24.2	15						NKFFJOOI_00729	0	High	1
NKFFJOOI_05005	KHG/KDPG aldolase		75	67	14	Master Protein	High	FALSE	0	45.447	14	222	24.1	7.03	21.56	14						A0ABY0TYS0; NKFFJOOI_05005	0	High	1
NKFFJOOI_05923	3-methyl-2-oxobutanoate hydroxymethyltransferase		75	51	12	Master Protein	High	FALSE	0	47.277	12	272	30	6.55	28.78	12						NKFFJOOI_05923	0	High	1
NKFFJOOI_00647	hypothetical protein		75	21	8	Master Protein	High	FALSE	0	25.824	8	444	50.6	6.39	20	8						NKFFJOOI_00647	0	High	1
NKFFJOOI_06173	Cytidylate kinase		75	78	16	Master Protein	High	FALSE	0	49.132	16	231	26.1	5.33	21.24	16						NKFFJOOI_06173	0	High	1
NKFFJOOI_06421	hypothetical protein		75	18	12	Master Protein	High	FALSE	0	44.307	12	734	83.2	7.72	19.47	12						NKFFJOOI_06421	0	High	1
NKFFJOOI_00731	GTPase Obg/CgtA		75	60	17	Master Protein	High	FALSE	0	55.745	17	333	36.7	5.83	18.94	17						NKFFJOOI_00731	0	High	1
NKFFJOOI_06380	hypothetical protein		75	53	13	Master Protein	High	FALSE	0	44.883	13	281	32.2	7.31	24.27	13						NKFFJOOI_06380	0	High	1
NKFFJOOI_00101	hypothetical protein		74	33	13	Master Protein	High	FALSE	0	40.271	13	334	37.8	8.22	24.22	13						NKFFJOOI_00101	0	High	1
NKFFJOOI_04785	Alkaline phosphatase synthesis transcriptional regulatory protein PhoP		74	49	13	Master Protein	High	FALSE	0	54.089	13	228	25.8	8.68	22.31	13	signal transduction;other biological processes	cytosol;other cell component	nucleic acid binding activity;other molecular function			A0A1H4K5N7; A0A653PPF7; NKFFJOOI_04785	0	High	1
NKFFJOOI_08268	hypothetical protein		74	28	23	Master Protein	High	FALSE	0	63.672	23	913	104.2	5.88	14.67	23						NKFFJOOI_08268	0	High	1
NKFFJOOI_07309	Trk system potassium uptake protein TrkA		74	39	16	Master Protein	High	FALSE	0	46.198	16	449	49.5	6.37	17.51	16						NKFFJOOI_07309	0	High	1
NKFFJOOI_07657	2-isopropylmalate synthase		74	36	16	Master Protein	High	FALSE	0	44.924	16	512	57	6.43	15.82	16						NKFFJOOI_07657	0	High	1
NKFFJOOI_08142	Multidrug resistance protein MdtC		74	20	22	Master Protein	High	FALSE	0	53.16	22	1232	137	7.46	15.73	22						NKFFJOOI_08142	0	High	1
NKFFJOOI_07094	Sporulation initiation inhibitor protein Soj		74	40	11	Master Protein	High	FALSE	0	45.993	11	257	28.1	5.16	24.96	11						A0A1H4Q6R2; NKFFJOOI_07094	0	High	1
NKFFJOOI_07992	50S ribosomal protein L28	rpmB	73	68	10	Master Protein	High	FALSE	0	26.897	10	79	9	10.56	32.52	10	protein metabolism;other metabolic processes	translational apparatus;other cell component	other molecular function		90593634	A0A1H4J771; A0A653MQ11; NKFFJOOI_07992	0	High	1
NKFFJOOI_07481	Elongation factor P	efp	73	28	6	Master Protein	High	FALSE	0	22.935	6	188	20.9	5.27	24.57	6	protein metabolism;other metabolic processes	cytosol	other molecular function		90591918	A0A1H4RTV9; NKFFJOOI_07481	0	High	1
NKFFJOOI_06004	hypothetical protein		73	44	9	Master Protein	High	FALSE	0	42.208	9	207	23.8	7.39	21.13	9		other membranes				A0A1H4T798; NKFFJOOI_06004	0	High	1
NKFFJOOI_00964	Adaptive-response sensory-kinase SasA		73	38	25	Master Protein	High	FALSE	0	63.501	25	759	86.4	5.36	13.36	25						NKFFJOOI_00964	0	High	1
NKFFJOOI_08229	Protein YhfA		73	90	14	Master Protein	High	FALSE	0	50.521	14	142	16	6.64	20.8	14						A0ABY0UY33; NKFFJOOI_08229	0	High	1
NKFFJOOI_07056	hypothetical protein		73	35	10	Master Protein	High	FALSE	0	36.499	10	321	34.7	5.15	19.94	10						NKFFJOOI_07056	0	High	1
NKFFJOOI_04877	hypothetical protein		73	40	10	Master Protein	High	FALSE	0	35.575	10	291	32.5	7.18	19.92	10						NKFFJOOI_04877	0	High	1
NKFFJOOI_04811	putative ABC transporter ATP-binding protein		73	39	20	Master Protein	High	FALSE	0	50.657	20	579	63.7	6.99	16.62	20						NKFFJOOI_04811	0	High	1
NKFFJOOI_05792	hypothetical protein		72	34	12	Master Protein	High	FALSE	0	34.292	12	402	46.3	9.04	17.97	12						NKFFJOOI_05792	0	High	1
NKFFJOOI_00044	hypothetical protein		72	24	18	Master Protein	High	FALSE	0	43.9	18	871	96.5	6.07	15.53	18						NKFFJOOI_00044	0	High	1
NKFFJOOI_08677	Spermidine/putrescine import ATP-binding protein PotA		72	55	16	Master Protein	High	FALSE	0	56.938	16	330	37.6	6.27	18.45	16						NKFFJOOI_08677	0	High	1
NKFFJOOI_00093	hypothetical protein		72	3	17	Master Protein	High	FALSE	0	48.205	17	5985	633	3.88	14.69	17						NKFFJOOI_00093	0	High	1
NKFFJOOI_07172	Peptidoglycan-associated lipoprotein		72	27	21	Master Protein	High	FALSE	0	50.069	21	646	73.1	5.02	13.47	21						NKFFJOOI_07172	0	High	1
NKFFJOOI_04938	hypothetical protein		72	43	14	Master Protein	High	FALSE	0	40.532	14	376	42.1	5.48	13.16	14	transport	other membranes	transporter activity			A0A1H4JWF5; NKFFJOOI_04938	0	High	1
NKFFJOOI_00055	hypothetical protein		72	23	16	Master Protein	High	FALSE	0	41.994	16	808	92.5	4.87	15.57	16						NKFFJOOI_00055	0	High	1
NKFFJOOI_07496	hypothetical protein		72	51	16	Master Protein	High	FALSE	0	47.901	16	367	42	5.26	14.7	16						NKFFJOOI_07496	0	High	1
NKFFJOOI_06001	Diaminopimelate epimerase		72	55	13	Master Protein	High	FALSE	0	35.499	13	258	28.5	5.3	13.82	13						A0ABY0U9F8; NKFFJOOI_06001	0	High	1
NKFFJOOI_07433	hypothetical protein		72	37	12	Master Protein	High	FALSE	0	40.612	12	361	41.2	5.64	20.2	12						NKFFJOOI_07433	0	High	1
NKFFJOOI_00788	50S ribosomal protein L16		71	61	8	Master Protein	High	FALSE	0	28.508	8	131	14.5	10.29	23.1	8						NKFFJOOI_00788	0	High	1
NKFFJOOI_00827	Bifunctional protein FolD protein	folD	71	41	10	Master Protein	High	FALSE	0	39.34	10	294	32.3	6.9	17.94	10	other metabolic processes	cytosol	other molecular function			A0A1H4NEN8; NKFFJOOI_00827	0	High	1
NKFFJOOI_00388	N(1)-aminopropylagmatine ureohydrolase		71	54	14	Master Protein	High	FALSE	0	44.668	14	312	35.3	4.46	22.09	14	other metabolic processes		other molecular function			A0A1H4LW49; NKFFJOOI_00388	0	High	1
NKFFJOOI_04830	putative symporter YidK		71	16	9	Master Protein	High	FALSE	0	29.83	9	550	58.6	7.34	21.38	9						NKFFJOOI_04830	0	High	1
NKFFJOOI_07284	hypothetical protein		71	45	14	Master Protein	High	FALSE	0	42.352	14	244	28.6	6.11	24.78	14						A0ABY0U1I7; NKFFJOOI_07284	0	High	1
NKFFJOOI_00172	putative oxidoreductase YtbE		71	39	13	Master Protein	High	FALSE	0	40.155	13	281	31.9	5.66	26.3	13						NKFFJOOI_00172	0	High	1
NKFFJOOI_07058	hypothetical protein		71	18	14	Master Protein	High	FALSE	0	36.173	14	895	100.9	5.52	11.7	14						NKFFJOOI_07058	0	High	1
NKFFJOOI_00502	hypothetical protein		71	38	15	Master Protein	High	FALSE	0	39.601	15	441	51.3	8.63	20.69	15						NKFFJOOI_00502	0	High	1
NKFFJOOI_00417	hypothetical protein		71	56	15	Master Protein	High	FALSE	0	47.681	15	295	33.7	5.44	17.86	15						NKFFJOOI_00417	0	High	1
NKFFJOOI_01027	Triosephosphate isomerase	tpiA	71	31	10	Master Protein	High	FALSE	0	37.293	10	249	26.9	4.94	26.18	10	other metabolic processes	cytosol	other molecular function		90594250	A0A1H4P4H0; NKFFJOOI_01027	0	High	1
NKFFJOOI_01169	hypothetical protein		71	54	13	Master Protein	High	FALSE	0	37.815	13	238	26.3	5.06	18.75	13						A0A1H4P709; NKFFJOOI_01169	0	High	1
NKFFJOOI_00292	hypothetical protein		71	49	10	Master Protein	High	FALSE	0	28.999	10	215	23.9	4.56	26.36	10						A0A1H4LKX7; NKFFJOOI_00292	0	High	1
NKFFJOOI_01173	hypothetical protein		70	31	14	Master Protein	High	FALSE	0	43.834	14	470	53.5	5.49	17.47	14						NKFFJOOI_01173	0	High	1
NKFFJOOI_06191	hypothetical protein		70	55	15	Master Protein	High	FALSE	0	44.162	15	283	32.2	5.2	19.84	15						NKFFJOOI_06191	0	High	1
NKFFJOOI_07064	tRNA N6-adenosine threonylcarbamoyltransferase		70	49	15	Master Protein	High	FALSE	0	43.328	15	342	37.4	8.59	19.75	15						NKFFJOOI_07064	0	High	1
NKFFJOOI_01327	4-hydroxy-tetrahydrodipicolinate synthase		70	39	10	Master Protein	High	FALSE	0	32.614	10	297	32.5	5.01	16.03	10						NKFFJOOI_01327	0	High	1
NKFFJOOI_07377	hypothetical protein		70	43	10	Master Protein	High	FALSE	0	38.047	10	270	30	5.86	20.58	10						A0ABY0U0E7; NKFFJOOI_07377	0	High	1
NKFFJOOI_06022	30S ribosomal protein S6	rpsF	70	56	9	Master Protein	High	FALSE	0	27.598	9	113	13.4	9.33	23.19	9	protein metabolism;other metabolic processes	translational apparatus;other cell component	nucleic acid binding activity;other molecular function		90593500	A0A1H4T8V9; NKFFJOOI_06022	0	High	1
NKFFJOOI_06020	50S ribosomal protein L9	rplI	70	65	10	Master Protein	High	FALSE	0	34.112	10	150	16.4	9.33	22.66	10	protein metabolism;other metabolic processes	translational apparatus;other cell component	nucleic acid binding activity;other molecular function		90593862	A0A1H4T8N0; NKFFJOOI_06020	0	High	1
NKFFJOOI_06199	DNA polymerase III subunit tau		70	38	13	Master Protein	High	FALSE	0	35.13	13	361	40.8	6.25	23.74	13						NKFFJOOI_06199	0	High	1
NKFFJOOI_00449	Lysine-sensitive aspartokinase 3		70	40	13	Master Protein	High	FALSE	0	41.929	13	415	46.8	7.11	17.61	13	other metabolic processes	cytosol	kinase activity;other molecular function			A0A1H4M4D3; NKFFJOOI_00449	0	High	1
NKFFJOOI_00125	hypothetical protein		69	29	12	Master Protein	High	FALSE	0	39.117	12	435	50.8	9.54	20.11	12						NKFFJOOI_00125	0	High	1
NKFFJOOI_07221	Phosphopantetheine adenylyltransferase	coaD	69	74	12	Master Protein	High	FALSE	0	36.015	12	150	16.9	8.62	20.02	12	other metabolic processes	other cell component	other molecular function		90593996	A0A1H4JBD6; NKFFJOOI_07221	0	High	1
NKFFJOOI_07234	Phosphatidylserine decarboxylase proenzyme	psd	69	46	11	Master Protein	High	FALSE	0	38.972	11	227	25.9	8.85	20.45	11	other metabolic processes	plasma membrane;other membranes	other molecular function			A0A1H4JA43; NKFFJOOI_07234	0	High	1
NKFFJOOI_07182	50S ribosomal protein L11	rplK	69	50	9	Master Protein	High	FALSE	0	29.354	9	145	15.4	9.91	31.32	9	protein metabolism;other metabolic processes	cytosol;translational apparatus	nucleic acid binding activity;other molecular function		90594251	A0A1H4J7J5; A0A653MTD7; NKFFJOOI_07182	0	High	1
NKFFJOOI_06078	hypothetical protein		69	45	13	Master Protein	High	FALSE	0	39.651	13	391	43.5	5.92	17.43	13						NKFFJOOI_06078	0	High	1
NKFFJOOI_07467	1-(5-phosphoribosyl)-5-[(5-phosphoribosylamino)methylideneamino] imidazole-4-carboxamide isomerase		69	65	15	Master Protein	High	FALSE	0	42.787	15	243	26.6	5.29	15.25	15						NKFFJOOI_07467	0	High	1
NKFFJOOI_07625	Mannitol 2-dehydrogenase		69	42	16	Master Protein	High	FALSE	0	52.75	16	491	55.1	5.21	16.3	16						NKFFJOOI_07625	0	High	1
NKFFJOOI_07484	UDP-3-O-acylglucosamine N-acyltransferase		68	55	14	Master Protein	High	FALSE	0	45.073	14	338	36.4	6.44	24.69	14						NKFFJOOI_07484	0	High	1
NKFFJOOI_01294	Energy-dependent translational throttle protein EttA		68	25	16	Master Protein	High	FALSE	0	36.351	16	623	72	5.77	14.38	16						NKFFJOOI_01294	0	High	1
NKFFJOOI_06083	Putative multidrug export ATP-binding/permease protein		68	24	12	Master Protein	High	FALSE	0	34.974	12	608	68.3	8.66	14.29	12						NKFFJOOI_06083	0	High	1
NKFFJOOI_06997	Conserved virulence factor B		68	49	14	Master Protein	High	FALSE	0	35.545	14	278	31.8	5.3	15.44	14						A0A1H4QJX1; NKFFJOOI_06997	0	High	1
NKFFJOOI_00663	hypothetical protein		68	27	10	Master Protein	High	FALSE	0	37.395	10	325	36.8	6.28	19.63	10	other metabolic processes;transport	plasma membrane;other membranes	transporter activity			A0A1H4MWX6; NKFFJOOI_00663	0	High	1
NKFFJOOI_04607	hypothetical protein		68	29	13	Master Protein	High	FALSE	0	35.18	13	378	42.4	5.11	24.5	13						NKFFJOOI_04607	0	High	1
NKFFJOOI_05885	hypothetical protein		68	34	10	Master Protein	High	FALSE	0	32.73	10	310	36.3	7.96	18.62	10						A0A1H4ST14; NKFFJOOI_05885	0	High	1
NKFFJOOI_05099	hypothetical protein		67	51	20	Master Protein	High	FALSE	0	56.32	20	455	51.2	6.83	14.58	20						NKFFJOOI_05099	0	High	1
NKFFJOOI_04760	hypothetical protein		67	41	6	Master Protein	High	FALSE	0	27.436	6	230	24.8	9.17	17.98	6						NKFFJOOI_04760	0	High	1
NKFFJOOI_07074	hypothetical protein		67	21	10	Master Protein	High	FALSE	0	33.842	10	585	65	4.73	20.52	10						NKFFJOOI_07074	0	High	1
NKFFJOOI_05870	hypothetical protein		67	74	8	Master Protein	High	FALSE	0	28.772	8	100	11.4	8.15	15.61	8						A0A1H4SQK4; A0A653XFX6; NKFFJOOI_05870	0	High	1
NKFFJOOI_00312	1-deoxy-D-xylulose-5-phosphate synthase		67	31	15	Master Protein	High	FALSE	0	37.503	15	595	65.5	7.18	13.6	15						NKFFJOOI_00312	0	High	1
NKFFJOOI_04885	Levanase		67	28	14	Master Protein	High	FALSE	0	45.25	14	527	60.7	5.39	14.59	14						NKFFJOOI_04885	0	High	1
NKFFJOOI_00394	putative epimerase/dehydratase		67	52	16	Master Protein	High	FALSE	0	48.461	16	315	36	4.65	14.39	16						NKFFJOOI_00394	0	High	1
NKFFJOOI_07382	LL-diaminopimelate aminotransferase		67	46	16	Master Protein	High	FALSE	0	44.618	16	382	42.7	6.34	13.39	16						NKFFJOOI_07382	0	High	1
NKFFJOOI_01217	Hydroxymethylglutaryl-CoA lyase YngG		67	34	10	Master Protein	High	FALSE	0	28.27	10	289	31.9	5.86	19.46	10						NKFFJOOI_01217	0	High	1
NKFFJOOI_01362	hypothetical protein		67	50	10	Master Protein	High	FALSE	0	33.121	10	206	23.8	7.56	17.66	10						NKFFJOOI_01362	0	High	1
NKFFJOOI_07419	hypothetical protein		66	48	15	Master Protein	High	FALSE	0	41.538	15	333	38.3	9.28	18.81	15			other molecular function			A0A1H4JJW4; NKFFJOOI_07419	0	High	1
NKFFJOOI_08221	hypothetical protein		66	42	13	Master Protein	High	FALSE	0	37.191	13	312	33.6	5.73	15.84	13						NKFFJOOI_08221	0	High	1
NKFFJOOI_06048	Small-conductance mechanosensitive channel		66	51	12	Master Protein	High	FALSE	0	34.857	12	269	29.2	5.77	17.73	12	transport	plasma membrane;other membranes	transporter activity			A0A1H4TBL5; NKFFJOOI_06048	0	High	1
NKFFJOOI_00566	hypothetical protein		66	41	9	Master Protein	High	FALSE	0	29.031	9	135	15.4	5.27	27.23	9						NKFFJOOI_00566	0	High	1
NKFFJOOI_07475	ATP phosphoribosyltransferase		66	46	11	Master Protein	High	FALSE	0	42.695	11	285	31.4	8.72	21.57	11						NKFFJOOI_07475	0	High	1
NKFFJOOI_00769	Replication-associated recombination protein A		66	39	15	Master Protein	High	FALSE	0	39.734	15	425	47.2	8.44	11.92	15						NKFFJOOI_00769	0	High	1
NKFFJOOI_00983	hypothetical protein		66	27	15	Master Protein	High	FALSE	0	37.991	15	605	69.3	5.17	16.11	15						NKFFJOOI_00983	0	High	1
NKFFJOOI_00130	hypothetical protein		65	47	10	Master Protein	High	FALSE	0	32.409	10	200	23.5	5.69	13.69	10						NKFFJOOI_00130	0	High	1
NKFFJOOI_07974	hypothetical protein		65	28	7	Master Protein	High	FALSE	0	24.813	7	241	26.8	5.48	13.91	7	stress response	other membranes				A0A1H4J4E9; NKFFJOOI_07974	0	High	1
NKFFJOOI_00679	hypothetical protein		65	30	16	Master Protein	High	FALSE	0	48.47	16	684	79.2	6.23	14.93	16						NKFFJOOI_00679	0	High	1
NKFFJOOI_00322	Toluene efflux pump periplasmic linker protein TtgD		65	39	15	Master Protein	High	FALSE	0	48.696	15	388	42.4	5.34	14.72	15						NKFFJOOI_00322	0	High	1
NKFFJOOI_00105	hypothetical protein		65	31	14	Master Protein	High	FALSE	0	41.391	14	501	56.9	8.25	16.2	14						NKFFJOOI_00105	0	High	1
NKFFJOOI_04887	Type III pantothenate kinase		65	35	7	Master Protein	High	FALSE	0	26.96	7	242	27.1	7.18	18.29	7						NKFFJOOI_04887	0	High	1
NKFFJOOI_07278	hypothetical protein		65	49	10	Master Protein	High	FALSE	0	41.74	10	247	28.4	4.88	22.49	10						NKFFJOOI_07278	0	High	1
NKFFJOOI_05951	hypothetical protein		65	28	13	Master Protein	High	FALSE	0	38.806	13	544	61.5	8.22	22.3	13						NKFFJOOI_05951	0	High	1
NKFFJOOI_08223	Tol-Pal system protein TolQ		65	36	10	Master Protein	High	FALSE	0	31.732	10	229	24.5	4.89	18.25	10	transport	plasma membrane;other membranes				A0A1H4JMK7; NKFFJOOI_08223	0	High	1
NKFFJOOI_00697	hypothetical protein		65	44	15	Master Protein	High	FALSE	0	38.295	15	382	44.8	5.88	20.12	15						NKFFJOOI_00697	0	High	1
NKFFJOOI_07628	Regulator of RpoS		65	36	12	Master Protein	High	FALSE	0	35.289	12	350	39.1	4.89	15.51	12						NKFFJOOI_07628	0	High	1
NKFFJOOI_07685	L-methionine gamma-lyase		65	27	9	Master Protein	High	FALSE	0	33.385	9	406	44.1	5.14	23.71	9	other metabolic processes	other cell component	other molecular function			A0A1H4R088; NKFFJOOI_07685	0	High	1
NKFFJOOI_06488	hypothetical protein		64	38	11	Master Protein	High	FALSE	0	35.126	11	336	37.2	6.18	15.59	11						NKFFJOOI_06488	0	High	1
NKFFJOOI_06214	Aminomethyltransferase		64	36	13	Master Protein	High	FALSE	0	43.594	13	362	39.6	5.07	19.48	13						NKFFJOOI_06214	0	High	1
NKFFJOOI_04647	RNA polymerase-binding transcription factor DksA		64	56	7	Master Protein	High	FALSE	0	22.977	7	127	14.5	7.33	17.77	7			other molecular function			A0A1H4KF42; A0A653Q8B8; NKFFJOOI_04647	0	High	1
NKFFJOOI_00909	Multidrug resistance protein MdtC		64	16	20	Master Protein	High	FALSE	0	44.357	20	1444	160.2	5.35	12.26	20						NKFFJOOI_00909	0	High	1
NKFFJOOI_07947	hypothetical protein		64	49	12	Master Protein	High	FALSE	0	39.618	12	223	25.7	6.89	11.66	12						NKFFJOOI_07947	0	High	1
NKFFJOOI_06228	Sensor histidine kinase RcsC		64	19	21	Master Protein	High	FALSE	0	54.816	21	1397	160.4	5.29	10.54	21						NKFFJOOI_06228	0	High	1
NKFFJOOI_00120	hypothetical protein		64	33	12	Master Protein	High	FALSE	0	35.074	12	461	54.1	9.16	14.35	12						NKFFJOOI_00120	0	High	1
NKFFJOOI_05047	hypothetical protein		64	49	16	Master Protein	High	FALSE	0	41.611	16	314	35.3	5.2	19.86	16						NKFFJOOI_05047	0	High	1
NKFFJOOI_08222	hypothetical protein		64	59	8	Master Protein	High	FALSE	0	30.735	8	128	14.3	8.92	22.14	8	transport	plasma membrane;other membranes	transporter activity		90590784	A0A1H4JMC9; A0A1I6K9R1; A0A1N6YAR2; A0A4R7CVX5; A0A653NQK9; NKFFJOOI_08222	0	High	1
NKFFJOOI_08224	Na(+)/H(+) antiporter NhaD		63	13	4	Master Protein	High	FALSE	0	13.094	4	456	49.4	6.1	14.93	4						NKFFJOOI_08224	0	High	1
NKFFJOOI_07556	p-aminobenzoyl-glutamate hydrolase subunit B		63	30	13	Master Protein	High	FALSE	0	39.144	13	475	51.6	5.95	15.04	13						NKFFJOOI_07556	0	High	1
NKFFJOOI_00156	ATP synthase subunit a		63	23	8	Master Protein	High	FALSE	0	28.753	8	392	43.5	6.48	19.25	8						A0ABY0UWV6; NKFFJOOI_00156	0	High	1
NKFFJOOI_01170	Formyltetrahydrofolate deformylase		63	57	11	Master Protein	High	FALSE	0	34.807	11	238	27.5	7.01	14.56	11						NKFFJOOI_01170	0	High	1
NKFFJOOI_05146	hypothetical protein		63	25	19	Master Protein	High	FALSE	0	51.987	19	817	92.9	6.64	12.58	19						NKFFJOOI_05146	0	High	1
NKFFJOOI_00364	hypothetical protein		63	18	16	Master Protein	High	FALSE	0	37.912	16	949	106.7	5.29	12.85	16						NKFFJOOI_00364	0	High	1
NKFFJOOI_00528	TonB-dependent receptor P26		63	22	17	Master Protein	High	FALSE	0	51.043	18	1033	110.6	4.75	11.12	18						NKFFJOOI_00528	0	High	1
NKFFJOOI_00432	hypothetical protein		63	61	13	Master Protein	High	FALSE	0	39.772	13	219	24.9	6.01	24.35	13						A0A1H4M2D6; NKFFJOOI_00432	0	High	1
NKFFJOOI_04806	Iron-sulfur cluster carrier protein		63	31	11	Master Protein	High	FALSE	0	35.39	11	380	41	7.46	17.31	11	cell organization and biogenesis		other molecular function			A0A1H4K5M9; NKFFJOOI_04806	0	High	1
NKFFJOOI_07945	hypothetical protein		63	49	12	Master Protein	High	FALSE	0	41.348	12	269	31	9.72	13.08	12	other metabolic processes		other molecular function			A0A1H4J3Y2; NKFFJOOI_07945	0	High	1
NKFFJOOI_06999	2-succinyl-5-enolpyruvyl-6-hydroxy-3-cyclohexene-1-carboxylate synthase		63	32	17	Master Protein	High	FALSE	0	49.045	17	583	65.9	6.35	15.93	17						NKFFJOOI_06999	0	High	1
NKFFJOOI_07610	hypothetical protein		63	29	6	Master Protein	High	FALSE	0	20.737	8	221	24.3	9.7	25.62	8						NKFFJOOI_07610	0	High	1
NKFFJOOI_04612	Peptidoglycan-associated lipoprotein		62	39	10	Master Protein	High	FALSE	0	42.226	10	302	33.3	4.92	22.76	10						NKFFJOOI_04612	0	High	1
NKFFJOOI_06442	Thioredoxin reductase		62	41	8	Master Protein	High	FALSE	0	39.768	8	325	35	4.96	18.64	8	other metabolic processes;stress response;other biological processes	other cell component	other molecular function			A0A1H4TVC3; NKFFJOOI_06442	0	High	1
NKFFJOOI_01185	Protein GrpE		62	32	9	Master Protein	High	FALSE	0	24.322	9	187	21.5	4.82	23.69	9						NKFFJOOI_01185	0	High	1
NKFFJOOI_05786	ATP-dependent RNA helicase RhlE		62	70	13	Master Protein	High	FALSE	0	43.04	13	203	23.2	8.34	16.86	13						NKFFJOOI_05786	0	High	1
NKFFJOOI_05848	hypothetical protein		62	25	11	Master Protein	High	FALSE	0	36	11	384	43.2	6.1	20.81	11						NKFFJOOI_05848	0	High	1
NKFFJOOI_07098	hypothetical protein		62	21	11	Master Protein	High	FALSE	0	32.176	11	566	65.2	9.45	16.69	11						NKFFJOOI_07098	0	High	1
NKFFJOOI_00711	NAD kinase		62	38	12	Master Protein	High	FALSE	0	31.112	12	296	33.1	5.07	16.72	12						NKFFJOOI_00711	0	High	1
NKFFJOOI_00195	Fumarate reductase iron-sulfur subunit		62	56	12	Master Protein	High	FALSE	0	39.364	12	248	27	5.47	23.26	12	other metabolic processes		other molecular function			A0A1H4LBA5; NKFFJOOI_00195	0	High	1
NKFFJOOI_00571	DNA mismatch repair protein MutS		62	26	13	Master Protein	High	FALSE	0	37.323	13	590	67.1	6.4	13.41	13						NKFFJOOI_00571	0	High	1
NKFFJOOI_07340	Transcriptional regulator MraZ		61	63	9	Master Protein	High	FALSE	0	27.443	9	138	16.2	6.2	14.94	9						NKFFJOOI_07340	0	High	1
NKFFJOOI_04600	putative protein		61	34	10	Master Protein	High	FALSE	0	24.918	10	288	33.3	9.17	17.2	10						A0A1H4KIJ0; NKFFJOOI_04600	0	High	1
NKFFJOOI_06335	Acetate kinase		61	45	15	Master Protein	High	FALSE	0	41.387	15	394	43.6	6.42	16.97	15						NKFFJOOI_06335	0	High	1
NKFFJOOI_04629	6-phosphogluconolactonase		61	29	10	Master Protein	High	FALSE	0	30.322	10	367	40.6	4.89	14.59	10						NKFFJOOI_04629	0	High	1
NKFFJOOI_05901	Thiol-disulfide oxidoreductase ResA		61	42	12	Master Protein	High	FALSE	0	35.578	12	372	40.9	4.88	14.57	12						NKFFJOOI_05901	0	High	1
NKFFJOOI_00371	Methylmalonyl-CoA mutase large subunit		61	30	18	Master Protein	High	FALSE	0	53.121	18	720	80.2	6.16	12.36	18						NKFFJOOI_00371	0	High	1
NKFFJOOI_00656	Holliday junction ATP-dependent DNA helicase RuvA	ruvA	61	53	8	Master Protein	High	FALSE	0	34.127	8	193	21.1	7.55	15.55	8	DNA metabolism;other metabolic processes;stress response	other cell component	nucleic acid binding activity;other molecular function		90593246	A0A1H4MVB4; NKFFJOOI_00656	0	High	1
NKFFJOOI_01249	UDP-galactopyranose mutase		61	29	12	Master Protein	High	FALSE	0	31.628	12	370	42.7	8.88	15.2	12						NKFFJOOI_01249	0	High	1
NKFFJOOI_00057	K(+)/H(+) antiporter NhaP2		61	19	12	Master Protein	High	FALSE	0	30.637	12	621	68	5.08	13.55	12						NKFFJOOI_00057	0	High	1
NKFFJOOI_07329	Cell division protein FtsA	ftsA	61	38	15	Master Protein	High	FALSE	0	42.531	15	444	48.8	5.43	13.4	15	cell cycle OR cell proliferation	plasma membrane;other membranes;other cell component			90592680	A0A1H4JFH8; NKFFJOOI_07329	0	High	1
NKFFJOOI_04932	hypothetical protein		61	34	10	Master Protein	High	FALSE	0	25.994	10	282	33	4.75	18.48	10						NKFFJOOI_04932	0	High	1
NKFFJOOI_07196	hypothetical protein		61	18	9	Master Protein	High	FALSE	0	32.902	9	536	57.1	6.06	20.51	9						NKFFJOOI_07196	0	High	1
NKFFJOOI_00311	hypothetical protein		61	23	9	Master Protein	High	FALSE	0	29.069	9	375	42.7	5.87	14.54	9						A0ABY0UVV7; NKFFJOOI_00311	0	High	1
NKFFJOOI_07480	UDP-3-O-acylglucosamine N-acyltransferase		61	40	11	Master Protein	High	FALSE	0	34.292	11	311	33.6	6.64	16.17	11						A0ABY0UE10; NKFFJOOI_07480	0	High	1
NKFFJOOI_00170	hypothetical protein		61	34	9	Master Protein	High	FALSE	0	26.248	9	261	29.7	7.17	16.62	9						NKFFJOOI_00170	0	High	1
NKFFJOOI_06503	hypothetical protein		60	46	12	Master Protein	High	FALSE	0	33.078	12	271	30.9	5.64	13.86	12						NKFFJOOI_06503	0	High	1
NKFFJOOI_07305	Ribosomal RNA small subunit methyltransferase G		60	55	13	Master Protein	High	FALSE	0	37.265	13	211	24.5	6.96	18.8	13						A0ABY0U1A1; NKFFJOOI_07305	0	High	1
NKFFJOOI_00774	hypothetical protein		60	10	3	Master Protein	High	FALSE	0	9.169	3	288	30.8	3.84	27.45	3						A0A1H4N8V1; NKFFJOOI_00774	0	High	1
NKFFJOOI_07331	UDP-N-acetylmuramate--L-alanine ligase		60	37	14	Master Protein	High	FALSE	0	43.347	14	433	48.5	5.52	15.24	14						NKFFJOOI_07331	0	High	1
NKFFJOOI_05728	hypothetical protein		60	50	12	Master Protein	High	FALSE	0	39.98	12	250	29.4	6.62	15.24	12						NKFFJOOI_05728	0	High	1
NKFFJOOI_06215	Threonine synthase		60	38	14	Master Protein	High	FALSE	0	40.94	14	431	47.8	5.26	14.49	14						NKFFJOOI_06215	0	High	1
NKFFJOOI_07485	hypothetical protein		60	32	12	Master Protein	High	FALSE	0	27.549	12	367	42.3	7.68	22.02	12						NKFFJOOI_07485	0	High	1
NKFFJOOI_05013	TonB-dependent receptor P3		60	13	11	Master Protein	High	FALSE	0	32.523	12	1011	109.5	4.64	20.29	12						NKFFJOOI_05013	0	High	1
NKFFJOOI_05938	hypothetical protein		60	41	14	Master Protein	High	FALSE	0	48.374	14	351	39.9	7.87	16.36	14						NKFFJOOI_05938	0	High	1
NKFFJOOI_00187	Succinyl-CoA:3-ketoacid coenzyme A transferase subunit A		59	52	9	Master Protein	High	FALSE	0	39.891	9	232	25.5	5.5	18.06	9						NKFFJOOI_00187	0	High	1
NKFFJOOI_00785	30S ribosomal protein S19	rpsS	59	70	8	Master Protein	High	FALSE	0	38.045	8	92	10.2	10.58	17.7	8	cell organization and biogenesis;protein metabolism;other metabolic processes	translational apparatus;other cell component	nucleic acid binding activity;other molecular function		90591290	A0A1H4N9Y8; A0A653T8U7; NKFFJOOI_00785	0	High	1
NKFFJOOI_01365	Transcriptional regulatory protein ZraR		59	33	13	Master Protein	High	FALSE	0	30.76	13	439	49.9	8.28	12.9	13	signal transduction;other biological processes		nucleic acid binding activity;other molecular function			A0A1H4PUN5; NKFFJOOI_01365	0	High	1
NKFFJOOI_06205	8-amino-3,8-dideoxy-manno-octulosonate cytidylyltransferase		59	55	12	Master Protein	High	FALSE	0	42.335	12	237	27.1	5.43	15.3	12						NKFFJOOI_06205	0	High	1
NKFFJOOI_05057	hypothetical protein		59	35	11	Master Protein	High	FALSE	0	35.292	11	350	39.8	9.16	22	11						NKFFJOOI_05057	0	High	1
NKFFJOOI_07961	hypothetical protein		59	29	9	Master Protein	High	FALSE	0	28.397	9	311	34.3	5.72	15.52	9						NKFFJOOI_07961	0	High	1
NKFFJOOI_07941	NADH dehydrogenase-like protein		59	37	14	Master Protein	High	FALSE	0	36.702	14	430	48	8.57	14.77	14						NKFFJOOI_07941	0	High	1
NKFFJOOI_04985	Histidinol-phosphate aminotransferase		58	39	11	Master Protein	High	FALSE	0	34.381	11	368	40.8	5.22	18.17	11						NKFFJOOI_04985	0	High	1
NKFFJOOI_07291	hypothetical protein		58	53	13	Master Protein	High	FALSE	0	34.052	13	254	30.1	8.57	13.24	13						NKFFJOOI_07291	0	High	1
NKFFJOOI_05899	putative protein		58	25	21	Master Protein	High	FALSE	0	55.529	21	968	106.7	7.25	10.61	21						NKFFJOOI_05899	0	High	1
NKFFJOOI_07649	ATP-dependent DNA helicase RecG		58	24	15	Master Protein	High	FALSE	0	46.059	15	701	80	9.07	14.19	15						NKFFJOOI_07649	0	High	1
NKFFJOOI_00208	Thiamine-monophosphate kinase	thiL	58	41	12	Master Protein	High	FALSE	0	37.518	12	347	38	4.78	15.9	12	other metabolic processes		kinase activity;other molecular function		90594413	A0A1H4LCJ3; NKFFJOOI_00208	0	High	1
NKFFJOOI_08047	Cysteine synthase B		58	44	9	Master Protein	High	FALSE	0	33.152	9	294	32.1	5.77	11.2	9						NKFFJOOI_08047	0	High	1
NKFFJOOI_07334	UDP-N-acetylmuramoylalanine--D-glutamate ligase		58	26	10	Master Protein	High	FALSE	0	34.487	10	444	49.5	5.64	9.83	10						NKFFJOOI_07334	0	High	1
NKFFJOOI_04756	Cell division protein FtsX		58	33	11	Master Protein	High	FALSE	0	28.686	11	292	33.1	5.81	10.86	11						A0ABY0UZV2; NKFFJOOI_04756	0	High	1
NKFFJOOI_06182	Bifunctional protein pyrR		58	60	12	Master Protein	High	FALSE	0	32.454	12	179	20.9	7.97	18.05	12			other molecular function			A0A1H4J1G7; NKFFJOOI_06182	0	High	1
NKFFJOOI_08022	hypothetical protein		58	38	9	Master Protein	High	FALSE	0	30.221	10	317	35.5	7.05	18.38	10						NKFFJOOI_08022	0	High	1
NKFFJOOI_07643	hypothetical protein		58	25	14	Master Protein	High	FALSE	0	31.323	14	518	57.2	7.93	9.64	14						A0ABY0UGA0; NKFFJOOI_07643	0	High	1
NKFFJOOI_08259	hypothetical protein		58	34	20	Master Protein	High	FALSE	0	42.776	20	614	71	6.34	11.98	20						NKFFJOOI_08259	0	High	1
NKFFJOOI_00508	hypothetical protein		58	25	11	Master Protein	High	FALSE	0	29.353	11	448	52.9	9.57	11.96	11						NKFFJOOI_00508	0	High	1
NKFFJOOI_01198	Putative metal-dependent hydrolase YfiT		57	60	10	Master Protein	High	FALSE	0	32.136	10	178	20.8	6.74	19.27	10						NKFFJOOI_01198	0	High	1
NKFFJOOI_00989	DNA gyrase subunit B	gyrB	57	29	15	Master Protein	High	FALSE	0	38.947	15	646	72.3	5.55	10.42	15	cell organization and biogenesis;DNA metabolism;other metabolic processes	other cell component	nucleic acid binding activity;other molecular function			A0A1H4NZ30; NKFFJOOI_00989	0	High	1
NKFFJOOI_06376	hypothetical protein		57	55	11	Master Protein	High	FALSE	0	36.52	11	277	31.4	6.05	22.6	11						NKFFJOOI_06376	0	High	1
NKFFJOOI_07677	Competence protein ComM		57	33	14	Master Protein	High	FALSE	0	44.025	14	511	56.3	6.57	14.3	14						NKFFJOOI_07677	0	High	1
NKFFJOOI_05125	hypothetical protein		57	26	13	Master Protein	High	FALSE	0	36.437	13	587	65.9	5.31	11.25	13						NKFFJOOI_05125	0	High	1
NKFFJOOI_06071	Long-chain-fatty-acid--CoA ligase		57	24	12	Master Protein	High	FALSE	0	37.983	12	536	60.2	6.43	11.53	12						NKFFJOOI_06071	0	High	1
NKFFJOOI_00271	Crotonyl-CoA hydratase		57	46	10	Master Protein	High	FALSE	0	35.107	10	260	27.8	5.9	22.76	10						NKFFJOOI_00271	0	High	1
NKFFJOOI_06460	Hydrogen peroxide-inducible genes activator		57	35	12	Master Protein	High	FALSE	0	39.231	12	311	35	5.91	20.58	12	other biological processes	other cell component	nucleic acid binding activity;other molecular function			A0A1H4TUD1; NKFFJOOI_06460	0	High	1
NKFFJOOI_00310	Deoxyguanosinetriphosphate triphosphohydrolase		57	29	14	Master Protein	High	FALSE	0	37.421	14	447	50.3	6.86	18.49	14						NKFFJOOI_00310	0	High	1
NKFFJOOI_00618	hypothetical protein		57	20	15	Master Protein	High	FALSE	0	39.408	15	795	90.2	9.23	13.46	15						NKFFJOOI_00618	0	High	1
NKFFJOOI_00191	hypothetical protein		57	44	12	Master Protein	High	FALSE	0	38.491	12	382	43.3	6.83	11.56	12						NKFFJOOI_00191	0	High	1
NKFFJOOI_04791	Transcriptional regulatory protein ZraR		57	37	13	Master Protein	High	FALSE	0	35.188	13	454	50.5	7.5	12.74	13	signal transduction;other biological processes		nucleic acid binding activity;other molecular function			A0A1H4K592; NKFFJOOI_04791	0	High	1
NKFFJOOI_04749	hypothetical protein		57	27	10	Master Protein	High	FALSE	0	29.136	10	450	50.8	8.06	9.76	10						NKFFJOOI_04749	0	High	1
NKFFJOOI_05963	Adaptive-response sensory-kinase SasA		57	23	13	Master Protein	High	FALSE	0	37.156	13	527	60.2	7.27	14.59	13	protein metabolism;other metabolic processes;signal transduction	other membranes	kinase activity			A0A1H4T1F7; NKFFJOOI_05963	0	High	1
NKFFJOOI_05788	Alcohol dehydrogenase YqhD		57	33	11	Master Protein	High	FALSE	0	35.838	11	385	42.7	5.43	12.54	11						NKFFJOOI_05788	0	High	1
NKFFJOOI_04888	hypothetical protein		57	23	10	Master Protein	High	FALSE	0	33.084	10	428	47.2	5.3	13.83	10						A0A1H4JZP2; NKFFJOOI_04888	0	High	1
NKFFJOOI_07300	hypothetical protein		56	30	12	Master Protein	High	FALSE	0	30.156	12	413	48.2	5.02	9.5	12						NKFFJOOI_07300	0	High	1
NKFFJOOI_06073	hypothetical protein		56	35	7	Master Protein	High	FALSE	0	31.06	7	171	19.9	9.96	11.36	7						NKFFJOOI_06073	0	High	1
NKFFJOOI_07327	putative protein YqeY		56	37	8	Master Protein	High	FALSE	0	24.433	8	147	15.9	5.08	13.94	8			other molecular function			A0A1H4JGQ9; NKFFJOOI_07327	0	High	1
NKFFJOOI_01166	Orotidine 5'-phosphate decarboxylase		56	45	12	Master Protein	High	FALSE	0	38.456	12	273	30.6	5.43	15.32	12						NKFFJOOI_01166	0	High	1
NKFFJOOI_07612	hypothetical protein		56	21	10	Master Protein	High	FALSE	0	26.661	10	447	50	4.77	13.59	10						NKFFJOOI_07612	0	High	1
NKFFJOOI_04606	Fructokinase		56	32	11	Master Protein	High	FALSE	0	30.004	11	314	34.4	5.11	14.22	11						A0ABY0UYQ3; NKFFJOOI_04606	0	High	1
NKFFJOOI_05738	hypothetical protein		56	16	11	Master Protein	High	FALSE	0	28.281	11	651	74.3	5.22	12.3	11						NKFFJOOI_05738	0	High	1
NKFFJOOI_06195	hypothetical protein		55	31	12	Master Protein	High	FALSE	0	33.007	12	397	45.9	5.86	12.98	12						NKFFJOOI_06195	0	High	1
NKFFJOOI_00214	FeS cluster assembly protein SufB		55	28	13	Master Protein	High	FALSE	0	36.322	13	481	53.8	5.31	10.47	13						NKFFJOOI_00214	0	High	1
NKFFJOOI_06140	ECF RNA polymerase sigma factor RpoE		55	72	12	Master Protein	High	FALSE	0	35.349	12	178	20.7	7.68	13.25	12						NKFFJOOI_06140	0	High	1
NKFFJOOI_01254	hypothetical protein		55	51	8	Master Protein	High	FALSE	0	30.897	8	142	16.2	4.75	20.15	8					90593535	A0A1H4PHY2; NKFFJOOI_01254	0	High	1
NKFFJOOI_01253	Peptide deformylase		55	43	7	Master Protein	High	FALSE	0	26.348	7	196	22.4	5.53	14.68	7						NKFFJOOI_01253	0	High	1
NKFFJOOI_04622	Glycerol-3-phosphate dehydrogenase [NAD(P)+]		55	29	9	Master Protein	High	FALSE	0	27.975	9	333	37.2	6.89	12.64	9						NKFFJOOI_04622	0	High	1
NKFFJOOI_06465	Non-haem bromoperoxidase BPO-A2		55	27	8	Master Protein	High	FALSE	0	24.396	8	277	30.8	4.94	22.36	8						NKFFJOOI_06465	0	High	1
NKFFJOOI_00848	hypothetical protein		55	44	12	Master Protein	High	FALSE	0	35.302	12	261	29.2	5.12	15.23	12						NKFFJOOI_00848	0	High	1
NKFFJOOI_08821	hypothetical protein		55	36	11	Master Protein	High	FALSE	0	25.726	11	319	37.7	9.13	12.47	11						NKFFJOOI_08821	0	High	1
NKFFJOOI_07212	Succinyl-diaminopimelate desuccinylase		55	30	14	Master Protein	High	FALSE	0	37.125	14	499	55.4	5.91	10.13	14						NKFFJOOI_07212	0	High	1
NKFFJOOI_00532	Transcriptional regulatory protein YpdB		54	57	11	Master Protein	High	FALSE	0	26.448	11	237	27	6.71	18.6	11	signal transduction		nucleic acid binding activity;other molecular function			A0A1H4MHG3; NKFFJOOI_00532	0	High	1
NKFFJOOI_05955	scyllo-inositol 2-dehydrogenase (NAD(+))		54	26	9	Master Protein	High	FALSE	0	26.776	9	324	36.1	5.69	16.99	9						NKFFJOOI_05955	0	High	1
NKFFJOOI_07511	hypothetical protein		54	34	13	Master Protein	High	FALSE	0	33.242	13	356	40.9	5.72	13.52	13						NKFFJOOI_07511	0	High	1
NKFFJOOI_08246	Iron-regulated protein A		54	14	6	Master Protein	High	FALSE	0	19.26	6	387	41.7	4.02	18.69	6						NKFFJOOI_08246	0	High	1
NKFFJOOI_07290	Methionine aminopeptidase 1		54	36	9	Master Protein	High	FALSE	0	26.823	9	274	30.1	5.82	12.34	9						NKFFJOOI_07290	0	High	1
NKFFJOOI_07341	4,5:9,10-diseco-3-hydroxy-5,9,17-trioxoandrosta-1(10),2-diene-4-oate hydrolase		54	49	8	Master Protein	High	FALSE	0	31.409	8	254	28.4	6.02	13.64	8		other membranes				A0A1H4JHN6; NKFFJOOI_07341	0	High	1
NKFFJOOI_05056	hypothetical protein		54	38	11	Master Protein	High	FALSE	0	30.143	11	194	22.4	6.37	17.19	11						NKFFJOOI_05056	0	High	1
NKFFJOOI_04823	hypothetical protein		54	27	8	Master Protein	High	FALSE	0	32.842	10	405	46.9	8.34	14.76	10						A0ABY0UZX8; NKFFJOOI_04823	0	High	1
NKFFJOOI_00949	hypothetical protein		54	36	17	Master Protein	High	FALSE	0	35.453	17	492	57.1	8.56	11.25	17						NKFFJOOI_00949	0	High	1
NKFFJOOI_00873	hypothetical protein		54	45	9	Master Protein	High	FALSE	0	28.797	9	203	23.3	5.68	10.56	9						NKFFJOOI_00873	0	High	1
NKFFJOOI_07714	hypothetical protein		54	23	3	Master Protein	High	FALSE	0	10.722	3	208	22.2	3.94	11.6	3						NKFFJOOI_07714	0	High	1
NKFFJOOI_07039	hypothetical protein		53	28	9	Master Protein	High	FALSE	0	28.037	9	289	32.9	8.18	15.33	9						NKFFJOOI_07039	0	High	1
NKFFJOOI_01285	Adenine deaminase		53	28	12	Master Protein	High	FALSE	0	29.33	12	529	59.1	6.14	9.85	12						NKFFJOOI_01285	0	High	1
NKFFJOOI_07097	4-hydroxy-tetrahydrodipicolinate reductase		53	42	8	Master Protein	High	FALSE	0	32.145	8	233	25.6	5.77	15.35	8						NKFFJOOI_07097	0	High	1
NKFFJOOI_00677	tRNA threonylcarbamoyladenosine biosynthesis protein TsaB		53	51	11	Master Protein	High	FALSE	0	33.34	11	226	24.8	5.49	9.96	11						NKFFJOOI_00677	0	High	1
NKFFJOOI_04605	Amylosucrase		53	17	11	Master Protein	High	FALSE	0	26.91	11	643	74.1	6.13	9.78	11						NKFFJOOI_04605	0	High	1
NKFFJOOI_07690	Thiol peroxidase		53	62	8	Master Protein	High	FALSE	0	23.025	8	167	18	4.55	16.63	8						NKFFJOOI_07690	0	High	1
NKFFJOOI_04834	Beta-phosphoglucomutase		53	64	12	Master Protein	High	FALSE	0	37.15	12	220	24.7	5.15	14.41	12						NKFFJOOI_04834	0	High	1
NKFFJOOI_05066	hypothetical protein		53	38	4	Master Protein	High	FALSE	0	16.441	4	169	19.6	5.24	20.55	4						NKFFJOOI_05066	0	High	1
NKFFJOOI_06453	hypothetical protein		53	40	9	Master Protein	High	FALSE	0	24.659	9	217	25.6	9.2	8.46	9						NKFFJOOI_06453	0	High	1
NKFFJOOI_07435	Dihydrofolate reductase		53	70	11	Master Protein	High	FALSE	0	37.735	11	166	19.3	6.65	15.41	11						NKFFJOOI_07435	0	High	1
NKFFJOOI_07007	hypothetical protein		53	32	17	Master Protein	High	FALSE	0	48.013	17	639	72.4	8.28	13.21	17						NKFFJOOI_07007	0	High	1
NKFFJOOI_06987	hypothetical protein		53	27	11	Master Protein	High	FALSE	0	32.126	11	448	51.4	5.6	15.13	11						NKFFJOOI_06987	0	High	1
NKFFJOOI_07113	Bifunctional oligoribonuclease and PAP phosphatase NrnA		53	37	12	Master Protein	High	FALSE	0	34.188	12	338	37.5	5.72	16.64	12						NKFFJOOI_07113	0	High	1
NKFFJOOI_04930	hypothetical protein		52	33	9	Master Protein	High	FALSE	0	26.343	9	218	23	4.92	14.36	9		other membranes				A0A1H4JWI2; NKFFJOOI_04930	0	High	1
NKFFJOOI_00812	Arginine deiminase		52	36	9	Master Protein	High	FALSE	0	31.467	9	304	34.8	4.91	16.98	9						NKFFJOOI_00812	0	High	1
NKFFJOOI_07232	hypothetical protein		52	24	5	Master Protein	High	FALSE	0	17.198	5	203	22.9	5.91	18.13	5						A0A1H4J9T9; NKFFJOOI_07232	0	High	1
NKFFJOOI_05054	Thioredoxin		52	77	7	Master Protein	High	FALSE	0	25.322	7	99	11.1	9.36	18.24	7						NKFFJOOI_05054	0	High	1
NKFFJOOI_06378	hypothetical protein		52	48	13	Master Protein	High	FALSE	0	32.187	13	279	31.5	8.46	13.05	13						NKFFJOOI_06378	0	High	1
NKFFJOOI_04664	Adaptive-response sensory-kinase SasA		52	23	15	Master Protein	High	FALSE	0	33.837	15	731	83.2	6.05	14.1	15						NKFFJOOI_04664	0	High	1
NKFFJOOI_06041	hypothetical protein		52	31	6	Master Protein	High	FALSE	0	19.35	6	177	20.2	7.49	17.72	6						NKFFJOOI_06041	0	High	1
NKFFJOOI_07015	tRNA modification GTPase MnmE		52	32	14	Master Protein	High	FALSE	0	37.389	14	465	51	5.14	11.01	14						NKFFJOOI_07015	0	High	1
NKFFJOOI_00004	Succinate-semialdehyde dehydrogenase [NADP(+)] 1		52	31	13	Master Protein	High	FALSE	0	40.957	13	453	50.2	4.94	10.24	13						NKFFJOOI_00004	0	High	1
NKFFJOOI_04956	hypothetical protein		52	35	15	Master Protein	High	FALSE	0	36.809	15	427	49.6	5.25	10.87	15						NKFFJOOI_04956	0	High	1
NKFFJOOI_07981	hypothetical protein		52	36	13	Master Protein	High	FALSE	0	35.514	13	408	47.5	8.75	10.69	13						NKFFJOOI_07981	0	High	1
NKFFJOOI_04679	Aspartate 1-decarboxylase		52	35	6	Master Protein	High	FALSE	0	18.391	6	116	12.9	5.24	15.93	6						NKFFJOOI_04679	0	High	1
NKFFJOOI_07991	50S ribosomal protein L33 2	rpmG	52	60	5	Master Protein	High	FALSE	0	16.067	5	60	7	10.14	17.72	5	protein metabolism;other metabolic processes	translational apparatus;other cell component	other molecular function	Pf00471	90593591	A0A1B7Z6Y8; A0A1H4J5Z2; A0A1H7V4L3; A0A1N6XN85; A0A1T5CAJ7; A0A653MNI7; A0ABT8RMW8; A0ABY1SM07; A0ABY5Y4T9; mart:BTR34_03075; NKFFJOOI_07991	0	High	1
NKFFJOOI_01286	hypothetical protein		52	27	11	Master Protein	High	FALSE	0	27.182	11	406	46	9.39	15.57	11						NKFFJOOI_01286	0	High	1
NKFFJOOI_01241	hypothetical protein		52	45	14	Master Protein	High	FALSE	0	42.123	14	352	41.1	5.26	10.84	14		other cell component				A0A1H4PG28; NKFFJOOI_01241	0	High	1
NKFFJOOI_00702	hypothetical protein		51	29	13	Master Protein	High	FALSE	0	35.873	13	504	58.4	5.69	11.44	13		other cell component	other molecular function			A0A1H4N142; NKFFJOOI_00702	0	High	1
NKFFJOOI_08681	Alanine racemase 2		51	35	10	Master Protein	High	FALSE	0	29.892	10	368	40.7	6.6	10.42	10						NKFFJOOI_08681	0	High	1
NKFFJOOI_08667	hypothetical protein	rpmF	51	51	5	Master Protein	High	FALSE	0	16.892	5	65	7.6	10.07	20.39	5	protein metabolism;other metabolic processes	translational apparatus	other molecular function		90591360	A0A1H4KR70; NKFFJOOI_08667	0	High	1
NKFFJOOI_07226	hypothetical protein		51	41	9	Master Protein	High	FALSE	0	27.642	9	196	23.1	8.66	12.29	9			other molecular function			A0A1H4JBL1; NKFFJOOI_07226	0	High	1
NKFFJOOI_00756	NADPH-dependent reductase BacG		51	42	8	Master Protein	High	FALSE	0	28.706	8	261	28.3	8.62	13.94	8						NKFFJOOI_00756	0	High	1
NKFFJOOI_00585	NADH dehydrogenase		51	44	10	Master Protein	High	FALSE	0	32.337	10	303	33.3	5.94	10.8	10						NKFFJOOI_00585	0	High	1
NKFFJOOI_04675	DNA repair protein RadA		51	28	12	Master Protein	High	FALSE	0	37.971	12	453	49.5	7.28	8.77	12						NKFFJOOI_04675	0	High	1
NKFFJOOI_00003	hypothetical protein		51	48	6	Master Protein	High	FALSE	0	18.513	6	110	12	8.37	16.95	6		other membranes				A0A1H4KTE9; NKFFJOOI_00003	0	High	1
NKFFJOOI_08862	hypothetical protein		51	52	8	Master Protein	High	FALSE	0	21.746	8	143	16.5	8.65	14.2	8						NKFFJOOI_08862	0	High	1
NKFFJOOI_08228	hypothetical protein		51	38	7	Master Protein	High	FALSE	0	20.066	7	200	22.3	5.55	20.21	7	other biological processes		other molecular function			A0A1H4KPG6; A0A653QPB0; A0ABT8RQ68; NKFFJOOI_08228	0	High	1
NKFFJOOI_07352	Thiol-disulfide oxidoreductase ResA		51	27	6	Master Protein	High	FALSE	0	22.529	6	291	33	8.22	10.17	6						NKFFJOOI_07352	0	High	1
NKFFJOOI_00289	Ribonucleoside-diphosphate reductase subunit beta		51	27	9	Master Protein	High	FALSE	0	27.546	9	328	38.3	4.88	20.61	9	other metabolic processes	cytosol	other molecular function			A0A1H4LKT8; NKFFJOOI_00289	0	High	1
NKFFJOOI_01250	Beta-1,6-galactofuranosyltransferase WbbI		51	35	10	Master Protein	High	FALSE	0	36.625	10	354	39.5	8.81	11.28	10						NKFFJOOI_01250	0	High	1
NKFFJOOI_08274	putative sugar kinase YdjH		51	26	7	Master Protein	High	FALSE	0	24.013	7	308	34.2	4.94	16.21	7		cytosol	kinase activity			A0A1H4KM32; NKFFJOOI_08274	0	High	1
NKFFJOOI_00761	UDP-N-acetylmuramate--L-alanyl-gamma-D-glutamyl-meso-2,6-diaminoheptandioate ligase		51	35	13	Master Protein	High	FALSE	0	39.437	13	439	49.3	4.92	9.78	13						NKFFJOOI_00761	0	High	1
NKFFJOOI_04900	Lipid-A-disaccharide synthase		50	31	10	Master Protein	High	FALSE	0	28.508	10	373	41.9	8.37	8.93	10						NKFFJOOI_04900	0	High	1
NKFFJOOI_08669	Biotin carboxyl carrier protein of acetyl-CoA carboxylase		50	29	8	Master Protein	High	FALSE	0	26.489	8	165	17.6	4.68	24.92	8	other metabolic processes	other cell component	other molecular function			A0A1H4KRX7; NKFFJOOI_08669	0	High	1
NKFFJOOI_05957	Pyridoxal phosphate homeostasis protein		50	52	9	Master Protein	High	FALSE	0	29.64	9	217	25	7.2	11.62	9						NKFFJOOI_05957	0	High	1
NKFFJOOI_08276	Phosphoribosylglycinamide formyltransferase		50	66	11	Master Protein	High	FALSE	0	30.82	11	191	21.5	8.73	14.95	11						NKFFJOOI_08276	0	High	1
NKFFJOOI_00843	hypothetical protein		50	22	9	Master Protein	High	FALSE	0	25.953	9	412	46.4	6.07	10.69	9						NKFFJOOI_00843	0	High	1
NKFFJOOI_08012	hypothetical protein		50	37	7	Master Protein	High	FALSE	0	24.989	7	257	29.5	6.46	13.48	7						A0ABY0U2U2; NKFFJOOI_08012	0	High	1
NKFFJOOI_00270	Adaptive-response sensory-kinase SasA		50	22	10	Master Protein	High	FALSE	0	27.044	10	509	58	6.39	9.82	10						NKFFJOOI_00270	0	High	1
NKFFJOOI_00094	hypothetical protein		50	40	10	Master Protein	High	FALSE	0	28.29	10	317	36.3	5.91	11.01	10						NKFFJOOI_00094	0	High	1
NKFFJOOI_07444	hypothetical protein		50	28	8	Master Protein	High	FALSE	0	26.44	8	343	37.8	5.33	18.82	8						NKFFJOOI_07444	0	High	1
NKFFJOOI_07936	3-dehydroquinate dehydratase		50	62	6	Master Protein	High	FALSE	0	21.445	6	138	15.5	5.49	14.31	6						NKFFJOOI_07936	0	High	1
NKFFJOOI_06431	hypothetical protein		50	49	13	Master Protein	High	FALSE	0	30.075	13	238	28.3	7.52	9.98	13						NKFFJOOI_06431	0	High	1
NKFFJOOI_04935	putative ABC transporter ATP-binding protein YheS		50	26	16	Master Protein	High	FALSE	0	34.289	16	636	72.9	5.48	9.78	16						NKFFJOOI_04935	0	High	1
NKFFJOOI_07092	Uridine kinase		49	39	7	Master Protein	High	FALSE	0	22.879	7	204	23.3	5.82	12.4	7	other metabolic processes	other cell component	kinase activity;other molecular function			A0A1H4Q6X0; NKFFJOOI_07092	0	High	1
NKFFJOOI_08684	Ribosomal RNA small subunit methyltransferase I		49	38	9	Master Protein	High	FALSE	0	24.589	9	237	26.4	8.68	13.19	9						NKFFJOOI_08684	0	High	1
NKFFJOOI_00369	hypothetical protein		49	35	9	Master Protein	High	FALSE	0	23.492	9	269	30.4	6.55	7.55	9						NKFFJOOI_00369	0	High	1
NKFFJOOI_00372	hypothetical protein		49	7	3	Master Protein	High	FALSE	0	12.307	3	414	44	7.3	13.47	3	transport	other membranes;other cell component	transporter activity			A0A1H4LTG8; NKFFJOOI_00372	0	High	1
NKFFJOOI_07631	hypothetical protein		49	38	7	Master Protein	High	FALSE	0	23.99	7	228	25.4	5.31	18.89	7	other metabolic processes	cytosol	other molecular function			A0A1H4R665; A0A653VYX7; NKFFJOOI_07631	0	High	1
NKFFJOOI_00216	FeS cluster assembly protein SufD		49	36	12	Master Protein	High	FALSE	0	29.936	12	438	49.6	6.43	12.47	12	cell organization and biogenesis					A0A1H4LE18; NKFFJOOI_00216	0	High	1
NKFFJOOI_05917	2-dehydro-3-deoxygluconokinase		49	33	10	Master Protein	High	FALSE	0	30.02	10	334	37.1	5.72	10.22	10						NKFFJOOI_05917	0	High	1
NKFFJOOI_05950	hypothetical protein		49	77	12	Master Protein	High	FALSE	0	38.997	12	197	21.8	8.5	14.1	12						NKFFJOOI_05950	0	High	1
NKFFJOOI_07491	hypothetical protein		49	23	10	Master Protein	High	FALSE	0	26.198	10	388	44.9	6.39	9.96	10						NKFFJOOI_07491	0	High	1
NKFFJOOI_04940	Outer membrane efflux protein BepC		49	24	11	Master Protein	High	FALSE	0	30.48	11	454	50.9	4.94	7.33	11						NKFFJOOI_04940	0	High	1
NKFFJOOI_05920	hypothetical protein		49	40	8	Master Protein	High	FALSE	0	26.288	8	176	19.8	5.12	20.29	8						NKFFJOOI_05920	0	High	1
NKFFJOOI_04837	Glycerophosphodiester phosphodiesterase		49	44	9	Master Protein	High	FALSE	0	30.948	9	248	28	5.12	11.77	9						NKFFJOOI_04837	0	High	1
NKFFJOOI_07482	Acyl-[acyl-carrier-protein]--UDP-N-acetylglucosamine O-acyltransferase		48	32	9	Master Protein	High	FALSE	0	23.378	9	261	28.6	7.77	13.66	9	other metabolic processes	other membranes	other molecular function			A0A1H4RTD3; NKFFJOOI_07482	0	High	1
NKFFJOOI_06924	hypothetical protein		48	42	8	Master Protein	High	FALSE	0	27.626	8	223	24.4	6.14	7.66	8						NKFFJOOI_06924	0	High	1
NKFFJOOI_07564	Methionyl-tRNA formyltransferase		48	67	15	Master Protein	High	FALSE	0	45.65	15	315	35.4	6.25	11.61	15						NKFFJOOI_07564	0	High	1
NKFFJOOI_06192	hypothetical protein		48	43	12	Master Protein	High	FALSE	0	36.685	12	298	33.5	5.53	12.56	12						NKFFJOOI_06192	0	High	1
NKFFJOOI_06230	TonB-dependent receptor P3		48	11	11	Master Protein	High	FALSE	0	26.805	12	1080	118	4.93	8.28	12						NKFFJOOI_06230	0	High	1
NKFFJOOI_06137	hypothetical protein		48	28	6	Master Protein	High	FALSE	0	18.916	6	241	28.4	6.06	16.26	6						NKFFJOOI_06137	0	High	1
NKFFJOOI_05068	hypothetical protein		48	23	8	Master Protein	High	FALSE	0	28.971	8	295	33.5	5.77	23.76	8						NKFFJOOI_05068	0	High	1
NKFFJOOI_06994	hypothetical protein		48	43	9	Master Protein	High	FALSE	0	31.296	9	253	28.9	5.08	13.75	9	signal transduction		nucleic acid binding activity			A0A1H4QK82; NKFFJOOI_06994	0	High	1
NKFFJOOI_05729	hypothetical protein		48	40	6	Master Protein	High	FALSE	0	21.1	6	131	15.2	5.14	12.59	6						A0A1H4S9A0; NKFFJOOI_05729	0	High	1
NKFFJOOI_05952	hypothetical protein		48	61	10	Master Protein	High	FALSE	0	36.952	10	180	20.4	4.86	11.49	10						NKFFJOOI_05952	0	High	1
NKFFJOOI_08132	hypothetical protein		47	36	8	Master Protein	High	FALSE	0	26.795	8	280	31.5	5.53	7.79	8						NKFFJOOI_08132	0	High	1
NKFFJOOI_04645	hypothetical protein		47	49	5	Master Protein	High	FALSE	0	25.383	5	134	13.5	4.64	6.85	5						A0ABY0UYV7; NKFFJOOI_04645	0	High	1
NKFFJOOI_08066	hypothetical protein		47	38	14	Master Protein	High	FALSE	0	35.524	14	387	43.9	7.09	7.24	14						NKFFJOOI_08066	0	High	1
NKFFJOOI_06394	hypothetical protein		47	34	10	Master Protein	High	FALSE	0	28.41	11	334	37	6.02	9.62	11			other molecular function			A0A1H4U159; NKFFJOOI_06394	0	High	1
NKFFJOOI_01324	HTH-type transcriptional repressor CarH		47	26	8	Master Protein	High	FALSE	0	18.579	8	299	35	7.58	10.84	8	other biological processes		nucleic acid binding activity;other molecular function			A0A1H4PQH8; NKFFJOOI_01324	0	High	1
NKFFJOOI_07051	N-acetyl-alpha-D-glucosaminyl L-malate synthase		47	22	9	Master Protein	High	FALSE	0	25.574	9	379	42.3	6.29	10.29	9	other metabolic processes		other molecular function			A0A1H4QBU9; NKFFJOOI_07051	0	High	1
NKFFJOOI_00985	N-substituted formamide deformylase		47	20	12	Master Protein	High	FALSE	0	27.269	12	557	62	5.06	8.35	12						NKFFJOOI_00985	0	High	1
NKFFJOOI_06079	hypothetical protein		47	48	5	Master Protein	High	FALSE	0	16.387	5	99	11.5	9.51	13.14	5						NKFFJOOI_06079	0	High	1
NKFFJOOI_00066	hypothetical protein		47	18	10	Master Protein	High	FALSE	0	22.399	10	517	58.1	8.65	10.17	10						NKFFJOOI_00066	0	High	1
NKFFJOOI_06452	putative protein		47	49	10	Master Protein	High	FALSE	0	30.666	10	265	28.3	5.15	10.95	10						A0A1H4TU84; NKFFJOOI_06452	0	High	1
NKFFJOOI_06375	hypothetical protein		47	29	11	Master Protein	High	FALSE	0	32.421	11	282	31.8	7.83	11.56	11						NKFFJOOI_06375	0	High	1
NKFFJOOI_00515	Thioredoxin C-1	trxA	47	80	8	Master Protein	High	FALSE	0	21.22	8	105	11.4	4.68	14.69	8	other biological processes	cytosol	other molecular function		90594276	A0A0F9UN52; A0A1H4MG70; A0A1I6I6P8; A0A653SE67; NKFFJOOI_00515	0	High	1
NKFFJOOI_07627	Adaptive-response sensory-kinase SasA		47	22	10	Master Protein	High	FALSE	0	28.334	10	503	57.3	6.2	10.87	10						NKFFJOOI_07627	0	High	1
NKFFJOOI_01035	Catabolite control protein A		47	34	11	Master Protein	High	FALSE	0	28.618	11	339	38	9.14	8.21	11	other biological processes		nucleic acid binding activity;other molecular function			A0A1H4P419; NKFFJOOI_01035	0	High	1
NKFFJOOI_01175	hypothetical protein		47	44	9	Master Protein	High	FALSE	0	22.319	9	216	24.7	5.05	8.87	9						NKFFJOOI_01175	0	High	1
NKFFJOOI_04654	Tryptophan 2,3-dioxygenase		47	40	11	Master Protein	High	FALSE	0	35.902	11	323	38.3	6.61	7.9	11	other metabolic processes		other molecular function			A0A1H4KF16; NKFFJOOI_04654	0	High	1
NKFFJOOI_00252	Oxygen-dependent coproporphyrinogen-III oxidase		47	45	11	Master Protein	High	FALSE	0	33.167	11	300	35	6.47	9.75	11						NKFFJOOI_00252	0	High	1
NKFFJOOI_07220	D-alanine--D-alanine ligase B		47	33	9	Master Protein	High	FALSE	0	31.437	9	324	36.5	5.05	13.26	9						NKFFJOOI_07220	0	High	1
NKFFJOOI_04817	D-threonine aldolase		47	27	10	Master Protein	High	FALSE	0	21.335	10	370	41.3	6.68	12.34	10						NKFFJOOI_04817	0	High	1
NKFFJOOI_00701	hypothetical protein		47	44	10	Master Protein	High	FALSE	0	27.388	10	264	30.6	6.16	8.35	10						A0ABY0US12; NKFFJOOI_00701	0	High	1
NKFFJOOI_04808	Ferredoxin--NADP reductase		47	43	12	Master Protein	High	FALSE	0	33.065	12	352	38.4	5.52	10.94	12						NKFFJOOI_04808	0	High	1
NKFFJOOI_08080	Aminopyrimidine aminohydrolase		46	35	6	Master Protein	High	FALSE	0	23.186	6	217	25.1	4.79	11.7	6						NKFFJOOI_08080	0	High	1
NKFFJOOI_00708	Esterase YbfF		46	42	9	Master Protein	High	FALSE	0	26.176	9	258	29.5	6.34	7.64	9						NKFFJOOI_00708	0	High	1
NKFFJOOI_00008	hypothetical protein		46	36	12	Master Protein	High	FALSE	0	36.338	15	403	46.8	8.22	11.71	15						NKFFJOOI_00008	0	High	1
NKFFJOOI_00460	hypothetical protein		46	49	8	Master Protein	High	FALSE	0	25.284	8	211	24.3	4.94	8.41	8						NKFFJOOI_00460	0	High	1
NKFFJOOI_08099	3-oxoacyl-[acyl-carrier-protein] reductase FabG		46	35	8	Master Protein	High	FALSE	0	23.337	8	254	27.3	8.48	11.32	8						NKFFJOOI_08099	0	High	1
NKFFJOOI_07376	Small ribosomal subunit biogenesis GTPase RsgA		46	42	12	Master Protein	High	FALSE	0	34.236	12	317	35.8	5.3	10.37	12						NKFFJOOI_07376	0	High	1
NKFFJOOI_07165	Ribosomal RNA large subunit methyltransferase L		46	30	10	Master Protein	High	FALSE	0	28.315	10	391	44.6	7.25	13.94	10						NKFFJOOI_07165	0	High	1
NKFFJOOI_06317	hypothetical protein		46	24	13	Master Protein	High	FALSE	0	37.766	13	548	64.9	9.42	11.54	13						NKFFJOOI_06317	0	High	1
NKFFJOOI_04665	hypothetical protein		46	48	8	Master Protein	High	FALSE	0	26.095	8	154	16.8	7.14	10.25	8						NKFFJOOI_04665	0	High	1
NKFFJOOI_00054	hypothetical protein		46	19	13	Master Protein	High	FALSE	0	31.09	13	799	90.8	5.17	13.02	13						NKFFJOOI_00054	0	High	1
NKFFJOOI_00421	hypothetical protein		46	50	11	Master Protein	High	FALSE	0	30.377	11	228	26.7	7.52	8.67	11						NKFFJOOI_00421	0	High	1
NKFFJOOI_07993	Nicotinamide-nucleotide amidohydrolase PncC		46	25	9	Master Protein	High	FALSE	0	29.232	9	416	45.4	7.55	11.56	9						NKFFJOOI_07993	0	High	1
NKFFJOOI_00946	hypothetical protein		46	19	16	Master Protein	High	FALSE	0	41.096	16	960	107.8	5.58	7.53	16						NKFFJOOI_00946	0	High	1
NKFFJOOI_08239	Short-chain-enoyl-CoA hydratase		46	64	12	Master Protein	High	FALSE	0	38.662	12	255	28	6.8	10.23	12						A0ABY0UYG6; NKFFJOOI_08239	0	High	1
NKFFJOOI_00078	tRNA uridine 5-carboxymethylaminomethyl modification enzyme MnmG		46	35	15	Master Protein	High	FALSE	0	39.815	15	622	69.3	6.93	10.38	15						NKFFJOOI_00078	0	High	1
NKFFJOOI_01357	hypothetical protein		46	28	11	Master Protein	High	FALSE	0	30.569	11	416	47.4	9.04	13.52	11						NKFFJOOI_01357	0	High	1
NKFFJOOI_00469	Peptidyl-tRNA hydrolase		46	56	10	Master Protein	High	FALSE	0	23.007	10	209	23.7	9.26	13.26	10						NKFFJOOI_00469	0	High	1
NKFFJOOI_07342	putative GTP-binding protein EngB		46	49	8	Master Protein	High	FALSE	0	26.113	8	205	23.7	9.04	13.17	8						NKFFJOOI_07342	0	High	1
NKFFJOOI_06971	Peptide chain release factor RF2		46	32	9	Master Protein	High	FALSE	0	23.226	9	313	35.5	4.97	9.49	9						NKFFJOOI_06971	0	High	1
NKFFJOOI_05958	3'-5' exonuclease DinG		45	29	12	Master Protein	High	FALSE	0	27.703	12	455	51.8	9.11	8.67	12	DNA metabolism;other metabolic processes;stress response	cytosol	nucleic acid binding activity;other molecular function			A0A1H4T0W1; NKFFJOOI_05958	0	High	1
NKFFJOOI_06930	hypothetical protein		45	27	3	Master Protein	High	FALSE	0	26.584	7	312	34.6	5.17	13.16	7						NKFFJOOI_06930	0	High	1
NKFFJOOI_05058	hypothetical protein		45	45	7	Master Protein	High	FALSE	0	21.257	7	159	18.5	9.47	13.01	7						NKFFJOOI_05058	0	High	1
NKFFJOOI_01389	5-amino-6-(5-phospho-D-ribitylamino)uracil phosphatase YbjI		45	36	10	Master Protein	High	FALSE	0	25.588	10	264	30	5.64	10.02	10						NKFFJOOI_01389	0	High	1
NKFFJOOI_08141	hypothetical protein		45	26	12	Master Protein	High	FALSE	0	30.191	12	566	62.9	5.67	8.57	12						NKFFJOOI_08141	0	High	1
NKFFJOOI_08149	SusD-like protein P2		45	20	8	Master Protein	High	FALSE	0	19.918	8	482	53.3	4.63	9.71	8						A0ABY0TZP6; NKFFJOOI_08149	0	High	1
NKFFJOOI_05886	Uridine phosphorylase		45	22	7	Master Protein	High	FALSE	0	18.046	7	288	32.4	6.38	16.35	7						NKFFJOOI_05886	0	High	1
NKFFJOOI_00953	hypothetical protein		45	46	7	Master Protein	High	FALSE	0	23.58	7	182	20.3	5.71	9.28	7						NKFFJOOI_00953	0	High	1
NKFFJOOI_07264	hypothetical protein		45	30	9	Master Protein	High	FALSE	0	22.59	9	281	30.8	9.31	18.42	9						NKFFJOOI_07264	0	High	1
NKFFJOOI_01187	Linearmycin resistance ATP-binding protein LnrL		45	48	15	Master Protein	High	FALSE	0	41.151	16	312	35.6	7.65	10.56	16						NKFFJOOI_01187	0	High	1
NKFFJOOI_00645	hypothetical protein		45	40	6	Master Protein	High	FALSE	0	27.453	6	176	20	5.1	15.89	6		other membranes				A0A1H4MUJ7; A0A653STW1; NKFFJOOI_00645	0	High	1
NKFFJOOI_05956	putative 3-hydroxybutyryl-CoA dehydrogenase		45	33	9	Master Protein	High	FALSE	0	33.154	9	296	32.1	6.3	12.05	9						NKFFJOOI_05956	0	High	1
NKFFJOOI_07027	UDP-N-acetylglucosamine 4-epimerase		45	35	9	Master Protein	High	FALSE	0	25.468	9	339	38.8	6.95	16.21	9						NKFFJOOI_07027	0	High	1
NKFFJOOI_01312	Dual-specificity RNA pseudouridine synthase RluF		45	53	10	Master Protein	High	FALSE	0	26.008	10	247	28.4	9.04	8	10						NKFFJOOI_01312	0	High	1
NKFFJOOI_04594	hypothetical protein		44	43	9	Master Protein	High	FALSE	0	31.859	9	253	28.9	5.71	9.88	9						NKFFJOOI_04594	0	High	1
NKFFJOOI_04969	Adaptive-response sensory-kinase SasA		44	36	17	Master Protein	High	FALSE	0	51.362	17	550	63.2	5.33	10.11	17						NKFFJOOI_04969	0	High	1
NKFFJOOI_04892	hypothetical protein		44	18	7	Master Protein	High	FALSE	0	19.991	7	408	46.6	4.5	6.65	7						NKFFJOOI_04892	0	High	1
NKFFJOOI_07063	hypothetical protein		44	10	15	Master Protein	High	FALSE	0	32.56	15	1483	165.3	4.84	10.15	15						NKFFJOOI_07063	0	High	1
NKFFJOOI_07107	Cell division coordinator CpoB		44	26	7	Master Protein	High	FALSE	0	21.362	7	255	28.2	4.51	13.52	7						NKFFJOOI_07107	0	High	1
NKFFJOOI_00433	hypothetical protein		44	41	14	Master Protein	High	FALSE	0	33.136	14	439	50.5	5.66	8.04	14						NKFFJOOI_00433	0	High	1
NKFFJOOI_00323	hypothetical protein		44	20	9	Master Protein	High	FALSE	0	24.31	9	446	50.2	4.88	12.04	9	transport	other membranes	transporter activity			A0A1H4LNU6; NKFFJOOI_00323	0	High	1
NKFFJOOI_04748	hypothetical protein		44	22	12	Master Protein	High	FALSE	0	28.453	12	560	63	8.59	6.33	12						NKFFJOOI_04748	0	High	1
NKFFJOOI_01318	Aconitate hydratase B		44	19	13	Master Protein	High	FALSE	0	32.726	13	924	100.9	5.35	7.58	13						NKFFJOOI_01318	0	High	1
NKFFJOOI_05968	DNA repair protein RecN		44	35	17	Master Protein	High	FALSE	0	45.512	17	550	61.7	5.05	7.08	17						NKFFJOOI_05968	0	High	1
NKFFJOOI_00188	putative succinyl-CoA:3-ketoacid coenzyme A transferase subunit B		44	27	6	Master Protein	High	FALSE	0	20.412	6	217	23.1	4.84	11.67	6			other molecular function			A0A1H4LAF2; NKFFJOOI_00188	0	High	1
NKFFJOOI_00649	Alternative cytochrome c oxidase subunit 1		44	7	5	Master Protein	High	FALSE	0	14.94	5	609	67.8	6.71	10.07	5	other metabolic processes;transport	other membranes	transporter activity;other molecular function			A0A1H4MUY8; NKFFJOOI_00649	0	High	1
NKFFJOOI_08070	hypothetical protein		44	48	11	Master Protein	High	FALSE	0	31.568	11	271	31.2	4.74	10.58	11						NKFFJOOI_08070	0	High	1
NKFFJOOI_01206	putative multidrug resistance ABC transporter ATP-binding/permease protein YheI		43	20	11	Master Protein	High	FALSE	0	23.988	11	583	65.9	6.68	7.28	11						NKFFJOOI_01206	0	High	1
NKFFJOOI_00023	hypothetical protein		43	38	7	Master Protein	High	FALSE	0	19.352	7	196	23	6.93	18.65	7						NKFFJOOI_00023	0	High	1
NKFFJOOI_00650	hypothetical protein		43	35	8	Master Protein	High	FALSE	0	27.41	8	275	30.7	5.35	10.02	8						NKFFJOOI_00650	0	High	1
NKFFJOOI_00109	Glucose-1-phosphate thymidylyltransferase 1		43	31	7	Master Protein	High	FALSE	0	22.364	7	286	31.7	7.84	10.95	7						NKFFJOOI_00109	0	High	1
NKFFJOOI_01283	ATP-dependent RNA helicase RhlE		43	25	11	Master Protein	High	FALSE	0	24.785	11	451	51.3	8.31	11.2	11		cytosol	nucleic acid binding activity;other molecular function		90594360	A0A1H4PKQ7; NKFFJOOI_01283	0	High	1
NKFFJOOI_00295	hypothetical protein		43	55	9	Master Protein	High	FALSE	0	24.324	9	147	17.8	6.27	8.85	9						A0ABY0UVZ1; NKFFJOOI_00295	0	High	1
NKFFJOOI_00934	Putative phospholipase A1		43	44	10	Master Protein	High	FALSE	0	32.208	10	300	34.8	6.81	9.21	10						NKFFJOOI_00934	0	High	1
NKFFJOOI_00177	Tryptophan--tRNA ligase		43	25	10	Master Protein	High	FALSE	0	36.955	10	322	36.2	5.26	11.73	10	protein metabolism;RNA metabolism OR transcription;other metabolic processes	cytosol	other molecular function			A0A1H4LA88; NKFFJOOI_00177	0	High	1
NKFFJOOI_07225	hypothetical protein		43	20	11	Master Protein	High	FALSE	0	27.578	11	580	67.2	5.86	9.69	11						NKFFJOOI_07225	0	High	1
NKFFJOOI_07679	Thiol:disulfide interchange protein DsbD		43	15	10	Master Protein	High	FALSE	0	25.186	10	653	73.5	4.87	9.27	10						NKFFJOOI_07679	0	High	1
NKFFJOOI_00141	hypothetical protein		43	32	7	Master Protein	High	FALSE	0	21.579	7	238	26.4	6.3	10.13	7						NKFFJOOI_00141	0	High	1
NKFFJOOI_06152	Transcriptional regulatory protein BtsR		43	35	8	Master Protein	High	FALSE	0	22.45	8	254	30	5.39	12.03	8	signal transduction		nucleic acid binding activity;other molecular function			A0A1H4TMM4; NKFFJOOI_06152	0	High	1
NKFFJOOI_04771	hypothetical protein		43	20	9	Master Protein	High	FALSE	0	24.476	9	559	65.8	9.07	10.15	9						NKFFJOOI_04771	0	High	1
NKFFJOOI_05758	Protein/nucleic acid deglycase HchA		43	41	8	Master Protein	High	FALSE	0	26.123	8	225	24.4	4.75	7.06	8						NKFFJOOI_05758	0	High	1
NKFFJOOI_06260	4-deoxy-L-threo-5-hexosulose-uronate ketol-isomerase		43	39	12	Master Protein	High	FALSE	0	29.367	12	279	31.1	6.32	11.25	12						NKFFJOOI_06260	0	High	1
NKFFJOOI_07049	Peptidoglycan-associated lipoprotein		43	24	10	Master Protein	High	FALSE	0	26.203	10	393	43.9	5.47	11.76	10						NKFFJOOI_07049	0	High	1
NKFFJOOI_06024	primosomal protein N'		43	18	13	Master Protein	High	FALSE	0	29.105	13	818	93.7	7.72	8.2	13						NKFFJOOI_06024	0	High	1
NKFFJOOI_07313	hypothetical protein		43	15	13	Master Protein	High	FALSE	0	28.255	13	864	98.4	5.33	7.21	13						NKFFJOOI_07313	0	High	1
NKFFJOOI_00987	Asparagine synthetase B [glutamine-hydrolyzing]		43	33	15	Master Protein	High	FALSE	0	36.913	15	557	63.1	5.26	7.53	15			other molecular function			A0A1H4NY96; NKFFJOOI_00987	0	High	1
NKFFJOOI_05077	Putative lipid kinase BmrU		43	27	8	Master Protein	High	FALSE	0	23.075	8	309	34.1	8.98	9.66	8						NKFFJOOI_05077	0	High	1
NKFFJOOI_06935	hypothetical protein		43	15	10	Master Protein	High	FALSE	0	23.355	10	638	72.3	6.32	10.83	10						NKFFJOOI_06935	0	High	1
NKFFJOOI_04724	hypothetical protein		43	42	9	Master Protein	High	FALSE	0	17.134	9	212	24.6	6.92	10.07	9						NKFFJOOI_04724	0	High	1
NKFFJOOI_00301	hypothetical protein		43	50	8	Master Protein	High	FALSE	0	28.02	8	246	27.4	5	11.58	8						NKFFJOOI_00301	0	High	1
NKFFJOOI_00975	Vitamin B12 import ATP-binding protein BtuD		43	42	10	Master Protein	High	FALSE	0	30.788	10	257	28.9	8.44	10.67	10	transport;other biological processes	plasma membrane;other membranes	transporter activity;other molecular function			A0A1H4NXZ0; NKFFJOOI_00975	0	High	1
NKFFJOOI_00768	hypothetical protein		43	34	9	Master Protein	High	FALSE	0	26.513	9	300	34.3	6.35	11.16	9						NKFFJOOI_00768	0	High	1
NKFFJOOI_04973	Adaptive-response sensory-kinase SasA		42	24	14	Master Protein	High	FALSE	0	34.544	14	643	73.8	5.45	6.57	14						NKFFJOOI_04973	0	High	1
NKFFJOOI_05891	Endonuclease MutS2		42	23	14	Master Protein	High	FALSE	0	38.723	14	723	82.3	9.38	7.26	14						NKFFJOOI_05891	0	High	1
NKFFJOOI_00718	hypothetical protein		42	27	5	Master Protein	High	FALSE	0	14.122	5	173	20.7	8.29	8.67	5						A0ABY0URM8; NKFFJOOI_00718	0	High	1
NKFFJOOI_08687	hypothetical protein		42	69	7	Master Protein	High	FALSE	0	25.724	7	114	12.8	5.06	13.51	7						NKFFJOOI_08687	0	High	1
NKFFJOOI_07252	Tetraacyldisaccharide 4'-kinase		42	42	12	Master Protein	High	FALSE	0	28.194	12	306	34.7	8.28	6.83	12						NKFFJOOI_07252	0	High	1
NKFFJOOI_04824	hypothetical protein		42	9	11	Master Protein	High	FALSE	0	22.626	11	1240	141.6	5.81	7.79	11						NKFFJOOI_04824	0	High	1
NKFFJOOI_07671	5-oxoprolinase subunit C		42	38	10	Master Protein	High	FALSE	0	27.859	10	279	30.8	7.28	7.87	10						NKFFJOOI_07671	0	High	1
NKFFJOOI_00373	hypothetical protein		42	59	9	Master Protein	High	FALSE	0	29.756	9	190	20.8	5.57	7.07	9						NKFFJOOI_00373	0	High	1
NKFFJOOI_00108	dTDP-glucose 4,6-dehydratase		42	29	9	Master Protein	High	FALSE	0	24.042	9	335	37.9	7.09	10.46	9						NKFFJOOI_00108	0	High	1
NKFFJOOI_04992	hypothetical protein		42	66	9	Master Protein	High	FALSE	0	29.235	9	180	20.5	8.47	10.69	9						NKFFJOOI_04992	0	High	1
NKFFJOOI_04635	hypothetical protein		42	64	9	Master Protein	High	FALSE	0	31.689	9	157	18.6	7.3	11.65	9						NKFFJOOI_04635	0	High	1
NKFFJOOI_00024	hypothetical protein		42	22	11	Master Protein	High	FALSE	0	28.839	11	616	70.5	6.71	6.23	11						NKFFJOOI_00024	0	High	1
NKFFJOOI_01050	putative oxidoreductase UxuB		42	42	9	Master Protein	High	FALSE	0	28.311	9	272	29.3	6.83	9.84	9						NKFFJOOI_01050	0	High	1
NKFFJOOI_00797	50S ribosomal protein L18	rplR	42	52	7	Master Protein	High	FALSE	0	22.924	7	118	12.8	10.87	14.66	7	protein metabolism;other metabolic processes	cytosol;translational apparatus	nucleic acid binding activity;other molecular function		90591722	A0A1H4NB40; A0A653TPL2; NKFFJOOI_00797	0	High	1
NKFFJOOI_00250	putative isomerase YddE		42	29	8	Master Protein	High	FALSE	0	21.391	8	262	29.3	5.07	8.71	8						NKFFJOOI_00250	0	High	1
NKFFJOOI_00104	hypothetical protein		42	32	8	Master Protein	High	FALSE	0	24.045	8	290	32.7	8.78	11.66	8						NKFFJOOI_00104	0	High	1
NKFFJOOI_01257	hypothetical protein		42	26	8	Master Protein	High	FALSE	0	21.342	8	288	31.4	5.19	10.15	8						NKFFJOOI_01257	0	High	1
NKFFJOOI_00802	Translation initiation factor IF-1	infA	42	39	3	Master Protein	High	FALSE	0	13.413	3	71	8.1	9.09	11.35	3	protein metabolism;other metabolic processes	cytosol	translation activity;nucleic acid binding activity;other molecular function	Pf01176	90592035	A0A0F9YT28; A0A1B7ZC79; A0A1H4NBM7; A0A1H7MZ42; A0A1I6ID65; A0A1K1P372; A0A1M6M949; A0A1N6RFR0; A0A1T4ZPZ5; A0A223V1X0; A0A2A4G6B4; A0A316E3P7; A0A3B0TFU7; A0A3G2L9N9; A0A4R7D5Z9; A0A4R7K8R1; A0A5B2TVP1; A0A5R8M0X6; A0A5S3QJV5; A0A653TBK3; A0A6I2MHD8; A0A6P0UD66; A0A967E4B7; A0ABN0RSW7; A0ABQ1R5D2; A0ABR7UZY5; A0ABR7VAK3; A0ABT8RW50; A0ABU3L3Y7; A0ABV2SRQ1; A0ABV8JJK6; A0ABW5VDN4; A0ABY1SEU3; A0A…	0	High	1
NKFFJOOI_07335	Phospho-N-acetylmuramoyl-pentapeptide-transferase	mraY	41	13	6	Master Protein	High	FALSE	0	18.961	6	406	45.4	9.16	15.99	6	cell organization and biogenesis;other metabolic processes;other biological processes	plasma membrane;other membranes	other molecular function			A0A1H4JFK4; NKFFJOOI_07335	0	High	1
NKFFJOOI_07989	Signal recognition particle receptor FtsY	ftsY	41	32	10	Master Protein	High	FALSE	0	31.228	10	318	34.6	6.1	12.68	10	other biological processes	plasma membrane;other membranes;other cell component	other molecular function		90593555	A0A1H4J798; NKFFJOOI_07989	0	High	1
NKFFJOOI_07011	hypothetical protein		41	42	10	Master Protein	High	FALSE	0	27.04	10	276	30.8	5.97	8.91	10						A0ABY0UI12; NKFFJOOI_07011	0	High	1
NKFFJOOI_01306	Lipopolysaccharide export system ATP-binding protein LptB	lptB	41	44	8	Master Protein	High	FALSE	0	27.318	8	246	27.6	9.42	14.16	8	transport	plasma membrane;other membranes	other molecular function		90592345	A0A1H4PNF3; A0A653UMB5; NKFFJOOI_01306	0	High	1
NKFFJOOI_07963	NADH:quinone reductase		41	43	11	Master Protein	High	FALSE	0	30.846	11	313	33.8	8.07	10.65	11						NKFFJOOI_07963	0	High	1
NKFFJOOI_06343	Isoquinoline 1-oxidoreductase subunit beta		41	19	10	Master Protein	High	FALSE	0	33.518	10	710	77.7	5.34	5.78	10						NKFFJOOI_06343	0	High	1
NKFFJOOI_00068	hypothetical protein		41	32	10	Master Protein	High	FALSE	0	26.529	10	373	41.1	5.16	12.79	10						NKFFJOOI_00068	0	High	1
NKFFJOOI_04767	Glycerate 2-kinase		41	27	8	Master Protein	High	FALSE	0	27.696	8	373	40.4	6.19	7.69	8						NKFFJOOI_04767	0	High	1
NKFFJOOI_04720	Putative 5'(3')-deoxyribonucleotidase		41	56	8	Master Protein	High	FALSE	0	26.583	8	173	20.1	5.9	8.89	8	other metabolic processes		other molecular function			A0A1H4KBE8; NKFFJOOI_04720	0	High	1
NKFFJOOI_04689	hypothetical protein		41	59	8	Master Protein	High	FALSE	0	21.117	8	177	20	7.02	8.72	8						NKFFJOOI_04689	0	High	1
NKFFJOOI_00412	hypothetical protein		41	16	8	Master Protein	High	FALSE	0	21.357	8	515	56.9	5.67	8.34	8						NKFFJOOI_00412	0	High	1
NKFFJOOI_06368	hypothetical protein		41	21	9	Master Protein	High	FALSE	0	22.983	9	446	51.6	5.77	8.96	9						NKFFJOOI_06368	0	High	1
NKFFJOOI_05118	Protein LemA		41	33	7	Master Protein	High	FALSE	0	21.305	7	199	22	5.22	10.97	7						NKFFJOOI_05118	0	High	1
NKFFJOOI_04805	Glutamyl-tRNA(Gln) amidotransferase subunit A, chloroplastic/mitochondrial		41	25	12	Master Protein	High	FALSE	0	28.193	12	558	62.2	6.35	6.43	12						NKFFJOOI_04805	0	High	1
NKFFJOOI_07596	hypothetical protein		41	29	9	Master Protein	High	FALSE	0	26.366	9	352	39.9	5.31	10.12	9						NKFFJOOI_07596	0	High	1
NKFFJOOI_08291	Outer membrane protein OprM		41	30	12	Master Protein	High	FALSE	0	27.772	12	467	51.7	5.14	8.38	12						NKFFJOOI_08291	0	High	1
NKFFJOOI_07955	hypothetical protein		41	32	11	Master Protein	High	FALSE	0	31.188	11	428	49.6	9.23	8.71	11						NKFFJOOI_07955	0	High	1
NKFFJOOI_04827	hypothetical protein		41	20	8	Master Protein	High	FALSE	0	22.492	8	449	50.6	6.18	6.83	8						NKFFJOOI_04827	0	High	1
NKFFJOOI_07549	hypothetical protein		41	15	10	Master Protein	High	FALSE	0	28.755	10	576	64.3	8.59	11.32	10	transport	plasma membrane;other membranes	transporter activity			A0A1H4RK40; NKFFJOOI_07549	0	High	1
NKFFJOOI_00565	hypothetical protein		41	45	12	Master Protein	High	FALSE	0	30.189	12	208	23.8	6.24	7.89	12						NKFFJOOI_00565	0	High	1
NKFFJOOI_00852	Hydroxyacylglutathione hydrolase		41	29	12	Master Protein	High	FALSE	0	31.974	12	468	51.4	5.21	7.54	12						NKFFJOOI_00852	0	High	1
NKFFJOOI_06035	dITP/XTP pyrophosphatase		41	32	7	Master Protein	High	FALSE	0	21.234	7	195	21.7	6.64	10.88	7						NKFFJOOI_06035	0	High	1
NKFFJOOI_07389	5,10-methylenetetrahydrofolate reductase		41	46	12	Master Protein	High	FALSE	0	37.025	12	317	35.7	6.68	9.67	12						NKFFJOOI_07389	0	High	1
NKFFJOOI_07163	hypothetical protein		40	28	7	Master Protein	High	FALSE	0	17.106	7	262	29.9	6.09	7.35	7						A0A1H4PYB2; NKFFJOOI_07163	0	High	1
NKFFJOOI_05944	hypothetical protein		40	45	8	Master Protein	High	FALSE	0	26.936	8	222	25.1	6.02	11.22	8	signal transduction		nucleic acid binding activity			A0A1H4SZL3; NKFFJOOI_05944	0	High	1
NKFFJOOI_01021	putative ABC transporter ATP-binding protein		40	24	12	Master Protein	High	FALSE	0	32.388	12	588	65.5	7.25	8.2	12						NKFFJOOI_01021	0	High	1
NKFFJOOI_06942	Peroxiredoxin Bcp		40	31	4	Master Protein	High	FALSE	0	12.727	4	150	16.9	6.79	11.68	4						NKFFJOOI_06942	0	High	1
NKFFJOOI_04707	hypothetical protein		40	29	10	Master Protein	High	FALSE	0	27.322	10	402	45.8	5.34	8.86	10						NKFFJOOI_04707	0	High	1
NKFFJOOI_07229	Bifunctional ligase/repressor BirA		40	41	9	Master Protein	High	FALSE	0	25.351	9	243	27.4	6.8	8.88	9						NKFFJOOI_07229	0	High	1
NKFFJOOI_05113	GTPase Era		40	23	7	Master Protein	High	FALSE	0	21.757	7	294	33.8	6.73	10.59	7						NKFFJOOI_05113	0	High	1
NKFFJOOI_04951	hypothetical protein		40	27	12	Master Protein	High	FALSE	0	30.2	12	412	48	5.41	8.14	12						A0A1H4JV81; NKFFJOOI_04951	0	High	1
NKFFJOOI_00633	hypothetical protein		40	72	6	Master Protein	High	FALSE	0	18.316	6	98	11.1	7.24	16.23	6	other biological processes	cytosol	other molecular function			A0A4R7DFK9; A0A653SSI2; A0ABY0USG4; NKFFJOOI_00633	0	High	1
NKFFJOOI_01380	Queuine tRNA-ribosyltransferase		40	30	8	Master Protein	High	FALSE	0	25.496	8	383	43.7	6.68	9.48	8						A0ABY0UK70; NKFFJOOI_01380	0	High	1
NKFFJOOI_08049	hypothetical protein		40	38	8	Master Protein	High	FALSE	0	20.665	8	241	28.1	8.9	7.92	8						NKFFJOOI_08049	0	High	1
NKFFJOOI_07084	Beta-hexosaminidase		40	22	9	Master Protein	High	FALSE	0	27.641	9	518	57.7	6.49	6.54	9						NKFFJOOI_07084	0	High	1
NKFFJOOI_07108	DNA replication and repair protein RecF		40	39	12	Master Protein	High	FALSE	0	38.893	12	359	41.3	9.07	7.75	12						NKFFJOOI_07108	0	High	1
NKFFJOOI_01375	Shikimate kinase		40	56	9	Master Protein	High	FALSE	0	26.831	9	174	20	8.1	12.06	9						NKFFJOOI_01375	0	High	1
NKFFJOOI_06481	hypothetical protein		40	25	10	Master Protein	High	FALSE	0	26.534	10	516	56.7	8.54	8.86	10						NKFFJOOI_06481	0	High	1
NKFFJOOI_00829	hypothetical protein		40	15	7	Master Protein	High	FALSE	0	17.515	7	576	66.6	4.89	9.06	7						NKFFJOOI_00829	0	High	1
NKFFJOOI_06225	Ribonuclease Y		39	16	9	Master Protein	High	FALSE	0	27.285	9	678	78	6.27	8.2	9						NKFFJOOI_06225	0	High	1
NKFFJOOI_00789	hypothetical protein	rpmC	39	57	4	Master Protein	High	FALSE	0	19.268	4	63	7.4	9.7	12.99	4	protein metabolism;other metabolic processes	translational apparatus;other cell component	other molecular function		90592603	A0A1H4N9Y0; NKFFJOOI_00789	0	High	1
NKFFJOOI_04667	hypothetical protein		39	19	10	Master Protein	High	FALSE	0	26.628	10	538	61.2	6.96	5.07	10						NKFFJOOI_04667	0	High	1
NKFFJOOI_00346	Putative zinc metalloprotease		39	27	11	Master Protein	High	FALSE	0	32.226	11	450	50.3	5.19	8.11	11						NKFFJOOI_00346	0	High	1
NKFFJOOI_05943	hypothetical protein		39	15	9	Master Protein	High	FALSE	0	22.88	9	678	78.2	7.97	5.15	9						NKFFJOOI_05943	0	High	1
NKFFJOOI_01195	hypothetical protein		39	39	9	Master Protein	High	FALSE	0	30.744	9	310	33.2	5.1	11.13	9						NKFFJOOI_01195	0	High	1
NKFFJOOI_08664	Riboflavin synthase		39	46	7	Master Protein	High	FALSE	0	27.118	7	194	21	5.17	13.08	7						A0ABY0UXY1; NKFFJOOI_08664	0	High	1
NKFFJOOI_06922	hypothetical protein		39	54	10	Master Protein	High	FALSE	0	26.003	10	200	21.8	6.95	11.1	10						NKFFJOOI_06922	0	High	1
NKFFJOOI_00833	hypothetical protein		39	48	10	Master Protein	High	FALSE	0	30.023	10	279	32.2	9.39	8.4	10						NKFFJOOI_00833	0	High	1
NKFFJOOI_00830	Aldo-keto reductase IolS		39	22	7	Master Protein	High	FALSE	0	16.759	7	323	36.7	5.48	8.38	7						NKFFJOOI_00830	0	High	1
NKFFJOOI_07644	hypothetical protein		39	25	7	Master Protein	High	FALSE	0	18.468	7	260	28.3	7.18	9.78	7						NKFFJOOI_07644	0	High	1
NKFFJOOI_07298	Na(+)-translocating NADH-quinone reductase subunit B	nqrB	39	19	7	Master Protein	High	FALSE	0	18.885	7	427	47.3	6.65	15.97	7	other metabolic processes;transport	plasma membrane;other membranes	other molecular function			A0A1H4JDX9; NKFFJOOI_07298	0	High	1
NKFFJOOI_05761	putative oxidoreductase		39	31	8	Master Protein	High	FALSE	0	18.453	8	246	26.7	5.9	7.6	8			other molecular function			A0A1H4SD42; NKFFJOOI_05761	0	High	1
NKFFJOOI_04677	hypothetical protein		39	39	11	Master Protein	High	FALSE	0	47.444	11	380	44.6	4.75	9.63	11						A0A1H4KCN6; NKFFJOOI_04677	0	High	1
NKFFJOOI_00458	Magnesium transporter MgtE		39	21	9	Master Protein	High	FALSE	0	21.68	9	450	49.7	4.48	8.49	9						A0ABY0UUY8; NKFFJOOI_00458	0	High	1
NKFFJOOI_01020	tRNA pseudouridine synthase A		39	68	13	Master Protein	High	FALSE	0	36.791	13	224	25.3	6.4	9.65	13						NKFFJOOI_01020	0	High	1
NKFFJOOI_04602	Oxidoreductase YdhF		39	37	9	Master Protein	High	FALSE	0	32.26	9	277	31.4	5.31	7.93	9						NKFFJOOI_04602	0	High	1
NKFFJOOI_01229	hypothetical protein		39	59	8	Master Protein	High	FALSE	0	26.043	8	130	14.8	9.85	11.92	8						NKFFJOOI_01229	0	High	1
NKFFJOOI_04695	ATP-dependent dethiobiotin synthetase BioD		38	69	10	Master Protein	High	FALSE	0	31.826	10	205	23	5.78	10.72	10						NKFFJOOI_04695	0	High	1
NKFFJOOI_00278	Co-chaperone protein DjlA		38	28	8	Master Protein	High	FALSE	0	25.284	8	246	27.8	9.32	9.92	8						A0A1H4LJB1; NKFFJOOI_00278	0	High	1
NKFFJOOI_06105	hypothetical protein		38	26	12	Master Protein	High	FALSE	0	29.987	12	535	62	6.32	7.34	12						NKFFJOOI_06105	0	High	1
NKFFJOOI_07684	Leucine-responsive regulatory protein		38	46	8	Master Protein	High	FALSE	0	19.412	8	152	17.6	8.4	12.05	8						NKFFJOOI_07684	0	High	1
NKFFJOOI_07003	hypothetical protein		38	56	10	Master Protein	High	FALSE	0	19.906	10	185	21.3	9.11	6.94	10						NKFFJOOI_07003	0	High	1
NKFFJOOI_08829	hypothetical protein		38	11	2	Master Protein	High	FALSE	0	6.105	2	197	21.8	6.32	11.17	2						NKFFJOOI_08829	0	High	1
NKFFJOOI_04999	TonB-dependent receptor P3		38	17	13	Master Protein	High	FALSE	0	28.586	13	1003	108.7	4.77	5.25	13						NKFFJOOI_04999	0	High	1
NKFFJOOI_00684	hypothetical protein		38	15	11	Master Protein	High	FALSE	0	22.344	11	725	83	6.73	7.33	11						NKFFJOOI_00684	0	High	1
NKFFJOOI_00456	Hydroxypyruvate reductase		38	35	10	Master Protein	High	FALSE	0	28.244	10	320	35.6	5.64	8.46	10						NKFFJOOI_00456	0	High	1
NKFFJOOI_07439	putative ribonucleotide transport ATP-binding protein mkl		38	34	8	Master Protein	High	FALSE	0	23.273	8	255	28.9	5.69	7.49	8						A0ABY0TZX7; NKFFJOOI_07439	0	High	1
NKFFJOOI_04680	Pantothenate synthetase		38	40	10	Master Protein	High	FALSE	0	33.31	10	285	32.6	5.74	10.67	10						NKFFJOOI_04680	0	High	1
NKFFJOOI_01205	hypothetical protein		38	46	8	Master Protein	High	FALSE	0	20.083	8	125	14.9	5.17	8.41	8			nucleic acid binding activity			A0A1H4PBI0; NKFFJOOI_01205	0	High	1
NKFFJOOI_07219	hypothetical protein		38	51	9	Master Protein	High	FALSE	0	24.869	9	196	22.3	9.51	9.47	9		other membranes				A0A1H4J9L7; NKFFJOOI_07219	0	High	1
NKFFJOOI_00824	hypothetical protein		38	33	7	Master Protein	High	FALSE	0	15.828	7	205	24.3	8.53	8.12	7						NKFFJOOI_00824	0	High	1
NKFFJOOI_00682	hypothetical protein		38	24	7	Master Protein	High	FALSE	0	18.441	7	340	38.5	5.67	9.6	7						NKFFJOOI_00682	0	High	1
NKFFJOOI_01214	Dihydroorotate dehydrogenase (quinone)		38	29	9	Master Protein	High	FALSE	0	29.203	9	345	38.2	7.14	8.97	9						NKFFJOOI_01214	0	High	1
NKFFJOOI_07423	hypothetical protein		38	12	9	Master Protein	High	FALSE	0	22.332	9	819	93.8	6.24	8.18	9						NKFFJOOI_07423	0	High	1
NKFFJOOI_01320	Thiol-disulfide oxidoreductase ResA		38	38	6	Master Protein	High	FALSE	0	17.549	6	184	21.5	6.6	10.95	6						A0ABY0UKR0; NKFFJOOI_01320	0	High	1
NKFFJOOI_07405	O-acetyl-L-homoserine sulfhydrylase		38	19	8	Master Protein	High	FALSE	0	22.008	8	424	45.1	5.52	11.7	8	other metabolic processes	other cell component	other molecular function			A0A1H4JKG6; NKFFJOOI_07405	0	High	1
NKFFJOOI_05120	hypothetical protein		38	29	10	Master Protein	High	FALSE	0	23.279	10	325	37.5	8.98	6.2	10						NKFFJOOI_05120	0	High	1
NKFFJOOI_00813	hypothetical protein		37	38	9	Master Protein	High	FALSE	0	26.524	9	309	35.3	5	11.47	9						A0A1H4ND43; NKFFJOOI_00813	0	High	1
NKFFJOOI_07602	Kynurenine formamidase		37	48	8	Master Protein	High	FALSE	0	20.027	8	210	24	5.63	6.26	8						NKFFJOOI_07602	0	High	1
NKFFJOOI_04669	hypothetical protein		37	26	7	Master Protein	High	FALSE	0	19.004	7	299	34.3	6.01	5.77	7						NKFFJOOI_04669	0	High	1
NKFFJOOI_00680	Calcium dodecin		37	70	7	Master Protein	High	FALSE	0	22.849	7	66	7.3	9	11.21	7				Pf07311		A0A0F9Y766; A0A1B7ZFJ6; A0A1H4N053; mart:BTR34_11225; NKFFJOOI_00680	0	High	1
NKFFJOOI_07680	tRNA(Ile)-lysidine synthase		37	31	12	Master Protein	High	FALSE	0	34.523	12	436	50.4	8.59	7.43	12						NKFFJOOI_07680	0	High	1
NKFFJOOI_07180	50S ribosomal protein L10		37	29	6	Master Protein	High	FALSE	0	29.8	6	171	18.3	8.82	13.23	6						NKFFJOOI_07180	0	High	1
NKFFJOOI_06269	Oxidoreductase UcpA		37	29	8	Master Protein	High	FALSE	0	17.079	8	257	27.6	6.64	8.56	8						NKFFJOOI_06269	0	High	1
NKFFJOOI_06263	L-lactate dehydrogenase		37	38	10	Master Protein	High	FALSE	0	34.119	10	388	43.3	8.92	8.36	10		plasma membrane;other membranes	other molecular function			A0A1H4UE80; NKFFJOOI_06263	0	High	1
NKFFJOOI_05881	hypothetical protein		37	61	8	Master Protein	High	FALSE	0	24.074	8	173	19.7	5.68	11.04	8						A0ABY0UAN9; NKFFJOOI_05881	0	High	1
NKFFJOOI_00531	hypothetical protein		37	25	9	Master Protein	High	FALSE	0	21.891	9	356	42.2	9.09	9.34	9						NKFFJOOI_00531	0	High	1
NKFFJOOI_07997	3'-5' exonuclease DinG		37	27	7	Master Protein	High	FALSE	0	15.98	7	258	29.4	5.47	7.93	7						A0ABY0U358; NKFFJOOI_07997	0	High	1
NKFFJOOI_07558	hypothetical protein		37	45	11	Master Protein	High	FALSE	0	28.471	11	330	37.1	5.4	7.02	11						NKFFJOOI_07558	0	High	1
NKFFJOOI_06504	hypothetical protein		37	41	7	Master Protein	High	FALSE	0	20.708	7	202	24.1	7.52	10.12	7						NKFFJOOI_06504	0	High	1
NKFFJOOI_06447	hypothetical protein		37	16	8	Master Protein	High	FALSE	0	22.835	8	597	67.5	4.92	6.94	8		plasma membrane;other membranes				A0A1H4TUT8; NKFFJOOI_06447	0	High	1
NKFFJOOI_07206	Anthranilate phosphoribosyltransferase		37	43	10	Master Protein	High	FALSE	0	29.049	11	331	35.8	7.39	10.13	11						NKFFJOOI_07206	0	High	1
NKFFJOOI_00732	hypothetical protein		37	36	5	Master Protein	High	FALSE	0	15.929	5	172	18.7	4.65	10.89	5						A0A1H4N593; NKFFJOOI_00732	0	High	1
NKFFJOOI_01024	Dihydropteroate synthase		37	35	8	Master Protein	High	FALSE	0	25.477	8	274	30.3	6.16	8.64	8						NKFFJOOI_01024	0	High	1
NKFFJOOI_07400	HTH-type transcriptional regulator CymR		37	49	8	Master Protein	High	FALSE	0	21.805	8	136	15.2	7.75	7.15	8	other biological processes	cytosol	other molecular function			A0A1H4JIY5; NKFFJOOI_07400	0	High	1
NKFFJOOI_06063	hypothetical protein		37	43	7	Master Protein	High	FALSE	0	21.339	7	181	20.2	9.13	7.39	7	other metabolic processes	cytosol	other molecular function			A0A1H4TDH6; NKFFJOOI_06063	0	High	1
NKFFJOOI_06169	hypothetical protein		37	29	9	Master Protein	High	FALSE	0	24.044	9	364	40.7	5.4	7.8	9						NKFFJOOI_06169	0	High	1
NKFFJOOI_01025	hypothetical protein		37	26	5	Master Protein	High	FALSE	0	15.621	5	182	21	5.11	11.03	5						NKFFJOOI_01025	0	High	1
NKFFJOOI_00074	hypothetical protein		36	36	7	Master Protein	High	FALSE	0	23.374	7	211	23	5.17	8.59	7						NKFFJOOI_00074	0	High	1
NKFFJOOI_07055	putative iron-sulfur-binding oxidoreductase FadF		36	16	6	Master Protein	High	FALSE	0	22.206	6	441	50	6.13	11.67	6						NKFFJOOI_07055	0	High	1
NKFFJOOI_01371	hypothetical protein		36	24	2	Master Protein	High	FALSE	0	22.837	6	312	34.7	5.08	13.34	6						A0ABY0UK84; NKFFJOOI_01371	0	High	1
NKFFJOOI_00608	L-asparaginase 1		36	36	9	Master Protein	High	FALSE	0	27.311	9	341	37.9	7.64	8.72	9						NKFFJOOI_00608	0	High	1
NKFFJOOI_05151	hypothetical protein		36	8	3	Master Protein	High	FALSE	0	10.154	3	458	51.3	4.21	6.27	3						NKFFJOOI_05151	0	High	1
NKFFJOOI_00475	hypothetical protein		36	30	8	Master Protein	High	FALSE	0	31.041	8	291	33.3	9.17	7.91	8						NKFFJOOI_00475	0	High	1
NKFFJOOI_00652	Holliday junction ATP-dependent DNA helicase RuvB	ruvB	36	47	13	Master Protein	High	FALSE	0	31.329	13	340	37.5	5.1	9.18	13	DNA metabolism;other metabolic processes;stress response	other cell component	nucleic acid binding activity;other molecular function			A0A1H4MTV7; NKFFJOOI_00652	0	High	1
NKFFJOOI_04998	hypothetical protein		36	22	7	Master Protein	High	FALSE	0	18.877	7	337	39	8.54	8.95	7						NKFFJOOI_04998	0	High	1
NKFFJOOI_00219	Cysteine desulfuration protein SufE		36	40	6	Master Protein	High	FALSE	0	13.921	6	141	16.3	4.64	11.9	6						A0A1H4LDU6; NKFFJOOI_00219	0	High	1
NKFFJOOI_00940	hypothetical protein		36	24	5	Master Protein	High	FALSE	0	12.609	5	181	20.1	9.19	11.27	5						NKFFJOOI_00940	0	High	1
NKFFJOOI_00690	Peptidoglycan-associated lipoprotein		36	15	10	Master Protein	High	FALSE	0	22.652	10	637	71.8	5.35	5.72	10						NKFFJOOI_00690	0	High	1
NKFFJOOI_07427	hypothetical protein		36	40	7	Master Protein	High	FALSE	0	20.124	7	209	23.5	4.92	12.14	7						NKFFJOOI_07427	0	High	1
NKFFJOOI_06261	2-dehydro-3-deoxy-D-gluconate 5-dehydrogenase		36	47	10	Master Protein	High	FALSE	0	24.917	10	264	28	7.53	9.27	10			other molecular function			A0A1H4UG17; NKFFJOOI_06261	0	High	1
NKFFJOOI_00203	hypothetical protein		36	20	8	Master Protein	High	FALSE	0	22.881	8	483	53.2	5.06	6.36	8						NKFFJOOI_00203	0	High	1
NKFFJOOI_00709	Pyridoxine 5'-phosphate synthase		36	48	9	Master Protein	High	FALSE	0	24.502	9	237	26.3	6.15	10.54	9						NKFFJOOI_00709	0	High	1
NKFFJOOI_00414	Hydroxypyruvate reductase		36	32	9	Master Protein	High	FALSE	0	24.678	9	338	37.2	6.89	5.37	9						NKFFJOOI_00414	0	High	1
NKFFJOOI_07135	hypothetical protein		36	31	7	Master Protein	High	FALSE	0	26.018	7	265	30.6	5	5.89	7						NKFFJOOI_07135	0	High	1
NKFFJOOI_08015	Putative phosphatase		35	29	8	Master Protein	High	FALSE	0	22.738	8	267	30	5.38	8.48	8						NKFFJOOI_08015	0	High	1
NKFFJOOI_04928	hypothetical protein		35	27	9	Master Protein	High	FALSE	0	22.655	9	385	43.8	4.87	10.01	9						NKFFJOOI_04928	0	High	1
NKFFJOOI_06080	hypothetical protein		35	14	3	Master Protein	High	FALSE	0	12.209	3	173	19.2	5.52	5.88	3						NKFFJOOI_06080	0	High	1
NKFFJOOI_00722	hypothetical protein		35	62	7	Master Protein	High	FALSE	0	15.742	7	76	8.8	9.55	7.96	7						A0A1H4N2U5; NKFFJOOI_00722	0	High	1
NKFFJOOI_00877	hypothetical protein		35	9	14	Master Protein	High	FALSE	0	32.665	14	1664	191.8	6.42	6.93	14						NKFFJOOI_00877	0	High	1
NKFFJOOI_05002	hypothetical protein		35	15	9	Master Protein	High	FALSE	0	17.974	9	589	67.7	5.1	6.38	9						NKFFJOOI_05002	0	High	1
NKFFJOOI_04790	Adaptive-response sensory-kinase SasA		35	26	10	Master Protein	High	FALSE	0	29.449	10	448	50.9	5.86	5.57	10						NKFFJOOI_04790	0	High	1
NKFFJOOI_00970	hypothetical protein		35	28	8	Master Protein	High	FALSE	0	24.655	8	357	38.7	5.73	8.06	8						NKFFJOOI_00970	0	High	1
NKFFJOOI_08830	3-oxoacyl-[acyl-carrier-protein] reductase FabG		35	33	8	Master Protein	High	FALSE	0	20.207	8	252	26.7	6.87	4.9	8						NKFFJOOI_08830	0	High	1
NKFFJOOI_06036	hypothetical protein		35	14	3	Master Protein	High	FALSE	0	8.924	3	214	23.8	4.75	7.51	3						NKFFJOOI_06036	0	High	1
NKFFJOOI_07641	ATP-dependent DNA helicase PcrA		35	20	14	Master Protein	High	FALSE	0	26.618	14	752	85.9	7.81	4.62	14						NKFFJOOI_07641	0	High	1
NKFFJOOI_04828	hypothetical protein		35	10	9	Master Protein	High	FALSE	0	22.362	9	1083	121.7	4.74	4.82	9						NKFFJOOI_04828	0	High	1
NKFFJOOI_04671	Vitamin B12 transporter BtuB		35	17	10	Master Protein	High	FALSE	0	28.479	10	696	78.2	5.52	4.38	10						NKFFJOOI_04671	0	High	1
NKFFJOOI_05929	3-isopropylmalate dehydrogenase		34	26	9	Master Protein	High	FALSE	0	24.04	9	372	40.4	6.34	10.02	9						NKFFJOOI_05929	0	High	1
NKFFJOOI_00908	Nickel and cobalt resistance protein CnrB		34	27	9	Master Protein	High	FALSE	0	25.749	9	397	44.5	5.35	7.73	9	transport	other membranes;other cell component	transporter activity		90594401	A0A1H4NPV8; A0A653TRS5; NKFFJOOI_00908	0	High	1
NKFFJOOI_07636	putative protein YqeN		34	35	11	Master Protein	High	FALSE	0	26.473	11	333	38.1	9.11	7.08	11						NKFFJOOI_07636	0	High	1
NKFFJOOI_00391	hypothetical protein		34	23	10	Master Protein	High	FALSE	0	21.882	10	508	58.2	5.48	6.17	10						NKFFJOOI_00391	0	High	1
NKFFJOOI_04933	tRNA 5-methylaminomethyl-2-thiouridine biosynthesis bifunctional protein MnmC		34	25	8	Master Protein	High	FALSE	0	20.418	8	347	39.7	8.48	7.04	8						NKFFJOOI_04933	0	High	1
NKFFJOOI_07099	hypothetical protein		34	30	7	Master Protein	High	FALSE	0	19.442	7	209	25.2	6.44	10.98	7						NKFFJOOI_07099	0	High	1
NKFFJOOI_07130	23S rRNA (uridine(2479)-2'-O)-methyltransferase		34	37	8	Master Protein	High	FALSE	0	26.101	8	267	29.3	7.4	6.39	8						NKFFJOOI_07130	0	High	1
NKFFJOOI_07492	3-dehydroquinate synthase		34	28	10	Master Protein	High	FALSE	0	28.591	10	353	39.7	4.98	10.02	10						NKFFJOOI_07492	0	High	1
NKFFJOOI_05764	hypothetical protein		34	76	6	Master Protein	High	FALSE	0	17.035	6	99	11.6	6.68	7.72	6						NKFFJOOI_05764	0	High	1
NKFFJOOI_00545	Inositol 2-dehydrogenase/D-chiro-inositol 3-dehydrogenase		34	17	7	Master Protein	High	FALSE	0	20.694	7	463	51.5	8.15	9.75	7						NKFFJOOI_00545	0	High	1
NKFFJOOI_07222	Sensor histidine kinase RcsC		34	23	10	Master Protein	High	FALSE	0	29.855	11	615	69.8	8.73	8.33	11						NKFFJOOI_07222	0	High	1
NKFFJOOI_00197	hypothetical protein		34	12	3	Master Protein	High	FALSE	0	8.573	3	226	25.7	9.61	6.72	3		other membranes				A0A1H4LBI4; NKFFJOOI_00197	0	High	1
NKFFJOOI_04836	Alpha-1,4-glucan:maltose-1-phosphate maltosyltransferase		34	17	9	Master Protein	High	FALSE	0	25.361	9	591	68.1	6.62	6.07	9						NKFFJOOI_04836	0	High	1
NKFFJOOI_00416	D-galactarolactone cycloisomerase		34	28	8	Master Protein	High	FALSE	0	29.719	8	387	42.2	6.07	6.36	8						NKFFJOOI_00416	0	High	1
NKFFJOOI_07474	Histidinol dehydrogenase		34	24	10	Master Protein	High	FALSE	0	27.816	10	427	46.4	5.26	5.64	10						NKFFJOOI_07474	0	High	1
NKFFJOOI_06112	Adenine deaminase		34	28	11	Master Protein	High	FALSE	0	28.465	11	469	51.6	5.83	5.08	11						NKFFJOOI_06112	0	High	1
NKFFJOOI_04833	HTH-type transcriptional regulator DegA		34	26	8	Master Protein	High	FALSE	0	24.761	8	340	38.1	6.34	7.45	8						NKFFJOOI_04833	0	High	1
NKFFJOOI_06081	Dodecaprenyl-phosphate galacturonate synthase		34	17	6	Master Protein	High	FALSE	0	19.172	6	319	36.5	9.22	12.83	6						A0ABY0U8I6; NKFFJOOI_06081	0	High	1
NKFFJOOI_03187	Chaperone protein DnaK	dnaK	33	4	1	Master Protein	High	FALSE	0	6.894	2	637	68.5	4.82	15.33	2						A0ABT1CU36; NKFFJOOI_03187	0	High	1
NKFFJOOI_00218	Cysteine desulfurase		33	25	9	Master Protein	High	FALSE	0	30.719	9	404	44.6	5.97	6.38	9						A0ABY0UWG0; NKFFJOOI_00218	0	High	1
NKFFJOOI_07380	2-dehydro-3-deoxyphosphooctonate aldolase		33	28	8	Master Protein	High	FALSE	0	21.542	8	360	40.6	5.95	6.41	8	other metabolic processes		other molecular function			A0A1H4JHV5; NKFFJOOI_07380	0	High	1
NKFFJOOI_06134	hypothetical protein		33	58	8	Master Protein	High	FALSE	0	26.557	8	185	21.3	6.01	5.38	8						NKFFJOOI_06134	0	High	1
NKFFJOOI_07018	hypothetical protein		33	21	9	Master Protein	High	FALSE	0	17.812	9	434	47.7	4.28	6.57	9						NKFFJOOI_07018	0	High	1
NKFFJOOI_06530	60 kDa chaperonin 1	groL	33	11	2	Master Protein	High	FALSE	0	14.024	6	549	58	5.35	13.15	6						A0ABT1CWE5; NKFFJOOI_06530	0	High	1
NKFFJOOI_00285	hypothetical protein		33	12	8	Master Protein	High	FALSE	0	17.859	8	645	74.4	6.93	6.57	8						NKFFJOOI_00285	0	High	1
NKFFJOOI_06489	Aliphatic nitrilase		33	32	8	Master Protein	High	FALSE	0	26.449	8	323	36.2	5.95	8.12	8						NKFFJOOI_06489	0	High	1
NKFFJOOI_00700	hypothetical protein		33	18	12	Master Protein	High	FALSE	0	33.112	12	911	98.9	4.86	5.52	12						NKFFJOOI_00700	0	High	1
NKFFJOOI_04772	Polyprenol monophosphomannose synthase		33	35	8	Master Protein	High	FALSE	0	21.141	8	242	27.7	8.69	8.05	8	other metabolic processes	other membranes	other molecular function			A0A1H4K6N9; NKFFJOOI_04772	0	High	1
NKFFJOOI_00804	30S ribosomal protein S11	rpsK	33	28	4	Master Protein	High	FALSE	0	16.883	4	130	14	10.26	8.74	4	protein metabolism;other metabolic processes	translational apparatus;other cell component	nucleic acid binding activity;other molecular function		90592654	A0A0F9VS40; A0A1H4NCE1; A0A1I6ID42; A0A1M6M9B1; A0A1N6RFG9; A0A4R7D856; A0A4R7K717; A0A653TA59; NKFFJOOI_00804	0	High	1
NKFFJOOI_07378	hypothetical protein		33	41	5	Master Protein	High	FALSE	0	16.922	5	148	16.5	6.83	8.93	5						NKFFJOOI_07378	0	High	1
NKFFJOOI_06917	D-alanine--D-alanine ligase		33	32	9	Master Protein	High	FALSE	0	25.984	9	354	40.4	6.62	6.54	9						NKFFJOOI_06917	0	High	1
NKFFJOOI_04972	Response regulator rcp1		33	33	5	Master Protein	High	FALSE	0	11.542	5	150	17.4	4.82	8.02	5						NKFFJOOI_04972	0	High	1
NKFFJOOI_00255	hypothetical protein		33	42	5	Master Protein	High	FALSE	0	12.139	5	118	13.4	7.18	9.56	5						NKFFJOOI_00255	0	High	1
NKFFJOOI_07133	Ferric uptake regulation protein		33	46	7	Master Protein	High	FALSE	0	19.781	7	156	18.5	7.97	12.21	7	other biological processes	cytosol	nucleic acid binding activity;other molecular function			A0A1H4Q202; NKFFJOOI_07133	0	High	1
NKFFJOOI_07501	Large-conductance mechanosensitive channel	mscL	33	28	5	Master Protein	High	FALSE	0	17.169	5	142	16	5.63	11.14	5	transport	plasma membrane;other membranes	transporter activity			A0A1H4RR54; NKFFJOOI_07501	0	High	1
NKFFJOOI_08682	Thymidine kinase	tdk	33	28	5	Master Protein	High	FALSE	0	15.615	5	214	24	5.73	9.36	5	DNA metabolism;other metabolic processes	cytosol	kinase activity;other molecular function			A0A1H4KQ86; NKFFJOOI_08682	0	High	1
NKFFJOOI_05078	hypothetical protein		33	28	8	Master Protein	High	FALSE	0	22.027	8	316	36.5	9.7	6.84	8						NKFFJOOI_05078	0	High	1
NKFFJOOI_05970	Cysteine/Cysteine sulfinic acid decarboxylase		32	30	10	Master Protein	High	FALSE	0	29.956	10	401	43.5	7.25	8.35	10						NKFFJOOI_05970	0	High	1
NKFFJOOI_07000	Isochorismate synthase MenF		32	25	8	Master Protein	High	FALSE	0	24.771	8	370	42.5	7.02	7.59	8						NKFFJOOI_07000	0	High	1
NKFFJOOI_05846	hypothetical protein		32	40	11	Master Protein	High	FALSE	0	33.064	11	302	34.7	5.16	5.08	11						NKFFJOOI_05846	0	High	1
NKFFJOOI_07312	23S rRNA (guanosine-2'-O-)-methyltransferase RlmB		32	48	9	Master Protein	High	FALSE	0	30.29	9	239	26.4	7.27	7.7	9						NKFFJOOI_07312	0	High	1
NKFFJOOI_07173	hypothetical protein		32	19	5	Master Protein	High	FALSE	0	16.433	6	317	35.2	5.34	8.75	6						A0A1H4J750; NKFFJOOI_07173	0	High	1
NKFFJOOI_05880	Peptidoglycan-associated lipoprotein		32	19	4	Master Protein	High	FALSE	0	13.478	4	227	23.8	8.05	11.13	4						NKFFJOOI_05880	0	High	1
NKFFJOOI_04921	hypothetical protein		32	22	9	Master Protein	High	FALSE	0	25.415	9	371	42.4	5	4.4	9						NKFFJOOI_04921	0	High	1
NKFFJOOI_08842	hypothetical protein		32	20	10	Master Protein	High	FALSE	0	29.261	10	663	76.6	5.91	7.29	10						NKFFJOOI_08842	0	High	1
NKFFJOOI_06938	Carboxylesterase 2		32	36	6	Master Protein	High	FALSE	0	17.989	6	219	24.8	5.41	9.16	6			other molecular function			A0A1H4QRD5; NKFFJOOI_06938	0	High	1
NKFFJOOI_04666	Omega-amidase YafV		32	48	11	Master Protein	High	FALSE	0	30.269	11	261	30.2	5.76	8.02	11						NKFFJOOI_04666	0	High	1
NKFFJOOI_00995	Vitamin B12 import ATP-binding protein BtuD		32	34	12	Master Protein	High	FALSE	0	30.315	12	408	46	8.87	7.21	12						NKFFJOOI_00995	0	High	1
NKFFJOOI_07253	GTP cyclohydrolase 1 type 2		32	28	8	Master Protein	High	FALSE	0	30.471	8	393	43.6	6.39	9.18	8						NKFFJOOI_07253	0	High	1
NKFFJOOI_00048	Ribosome-binding factor A		32	41	6	Master Protein	High	FALSE	0	14.227	6	130	14.9	9.36	7.4	6						NKFFJOOI_00048	0	High	1
NKFFJOOI_06961	Dipeptidyl aminopeptidase BI		32	14	8	Master Protein	High	FALSE	0	19.059	8	685	79.1	5.33	6.16	8						NKFFJOOI_06961	0	High	1
NKFFJOOI_06357	HTH-type transcriptional regulator DegA		32	29	9	Master Protein	High	FALSE	0	24.255	9	338	37.7	7.43	5.57	9						NKFFJOOI_06357	0	High	1
NKFFJOOI_00437	2,3-diketo-L-gulonate reductase		32	40	12	Master Protein	High	FALSE	0	31.485	12	327	36	8.65	5.65	12						NKFFJOOI_00437	0	High	1
NKFFJOOI_01366	Adaptive-response sensory-kinase SasA		32	23	7	Master Protein	High	FALSE	0	19.716	7	362	41	5.35	8.07	7						NKFFJOOI_01366	0	High	1
NKFFJOOI_05965	hypothetical protein		32	23	7	Master Protein	High	FALSE	0	17.43	7	321	36.7	5.63	5.76	7						NKFFJOOI_05965	0	High	1
NKFFJOOI_06931	hypothetical protein		32	2	9	Master Protein	High	FALSE	0	21.445	9	6713	686.5	3.54	6.88	9						NKFFJOOI_06931	0	High	1
NKFFJOOI_07129	hypothetical protein		32	28	7	Master Protein	High	FALSE	0	17.466	7	265	30.3	5.3	7.81	7						NKFFJOOI_07129	0	High	1
NKFFJOOI_06444	8-amino-7-oxononanoate synthase		31	18	6	Master Protein	High	FALSE	0	14.308	6	346	38.7	8.1	5.36	6						NKFFJOOI_06444	0	High	1
NKFFJOOI_04982	hypothetical protein		31	26	4	Master Protein	High	FALSE	0	11.735	4	143	16.9	5.94	7.96	4						NKFFJOOI_04982	0	High	1
NKFFJOOI_06009	hypothetical protein		31	15	11	Master Protein	High	FALSE	0	25.045	11	799	90.1	5.87	5.76	11						NKFFJOOI_06009	0	High	1
NKFFJOOI_00630	N(4)-(Beta-N-acetylglucosaminyl)-L-asparaginase		31	27	8	Master Protein	High	FALSE	0	24.967	8	328	35.1	5.95	4.47	8						NKFFJOOI_00630	0	High	1
NKFFJOOI_06355	Xylulose kinase		31	23	9	Master Protein	High	FALSE	0	21.889	9	495	54	5.53	4.51	9						NKFFJOOI_06355	0	High	1
NKFFJOOI_00948	hypothetical protein		31	27	10	Master Protein	High	FALSE	0	23.126	10	421	47.3	8.51	4.39	10						NKFFJOOI_00948	0	High	1
NKFFJOOI_07667	Putative acetolactate synthase small subunit		31	55	8	Master Protein	High	FALSE	0	23.784	8	173	20.1	7.61	6.75	8	other metabolic processes	cytosol	enzyme regulator activity;other molecular function			A0A1H4R2H6; NKFFJOOI_07667	0	High	1
NKFFJOOI_00098	DNA polymerase III subunit delta'		31	24	8	Master Protein	High	FALSE	0	24.339	8	386	43.9	7.06	6.93	8						NKFFJOOI_00098	0	High	1
NKFFJOOI_07184	hypothetical protein		31	47	5	Master Protein	High	FALSE	0	12.432	5	62	7	6.55	14.86	5	transport;other biological processes	other membranes	transporter activity			A0A1H4J892; NKFFJOOI_07184	0	High	1
NKFFJOOI_01053	Inositol 2-dehydrogenase/D-chiro-inositol 3-dehydrogenase		31	17	6	Master Protein	High	FALSE	0	17.275	6	453	50.6	7.68	7.54	6						NKFFJOOI_01053	0	High	1
NKFFJOOI_07323	Ribulose-phosphate 3-epimerase	rpe	31	23	4	Master Protein	High	FALSE	0	12.61	4	216	23.3	6.27	11.08	4	other metabolic processes	other cell component	other molecular function		90593260	A0A1H4JGH8; NKFFJOOI_07323	0	High	1
NKFFJOOI_00696	tRNA (guanosine(18)-2'-O)-methyltransferase		31	47	8	Master Protein	High	FALSE	0	22.265	8	176	19.4	6.2	7.74	8						NKFFJOOI_00696	0	High	1
NKFFJOOI_07200	Sulfurtransferase		31	58	6	Master Protein	High	FALSE	0	16.404	6	102	11.7	4.41	7.69	6			other molecular function			A0A1H4J8H2; NKFFJOOI_07200	0	High	1
NKFFJOOI_00260	hypothetical protein		31	22	8	Master Protein	High	FALSE	0	20.957	8	356	40.9	9.09	6.33	8						NKFFJOOI_00260	0	High	1
NKFFJOOI_04718	50S ribosomal protein L27	rpmA	31	38	3	Master Protein	High	FALSE	0	8.131	3	86	9.2	10.14	8.33	3	protein metabolism;other metabolic processes	cytosol;translational apparatus	other molecular function	Pf01016	90593152	A0A1H4KBG6; A0ABY1KJ48; G0L3R4; NKFFJOOI_04718; zga:ZOBELLIA_1358	0	High	1
NKFFJOOI_08671	hypothetical protein		31	30	11	Master Protein	High	FALSE	0	25.276	11	412	45.8	8.29	5.86	11						NKFFJOOI_08671	0	High	1
NKFFJOOI_07524	Lipoprotein-releasing system ATP-binding protein LolD		31	40	7	Master Protein	High	FALSE	0	21.297	7	226	25.1	6.16	10.64	7			other molecular function			A0A1H4RNB3; NKFFJOOI_07524	0	High	1
NKFFJOOI_00641	hypothetical protein		31	48	6	Master Protein	High	FALSE	0	19.172	6	123	14.2	9.48	6.88	6			other molecular function			A0A1H4MTB8; NKFFJOOI_00641	0	High	1
NKFFJOOI_00792	50S ribosomal protein L24	rplX	31	33	3	Master Protein	High	FALSE	0	14.132	3	104	11.3	9.95	10.28	3	protein metabolism;other metabolic processes	translational apparatus;other cell component	nucleic acid binding activity;other molecular function		90593187	A0A1H4NA00; NKFFJOOI_00792	0	High	1
NKFFJOOI_00593	hypothetical protein		31	12	11	Master Protein	High	FALSE	0	22.161	11	933	108	8.87	5.08	11						NKFFJOOI_00593	0	High	1
NKFFJOOI_04962	hypothetical protein		31	39	8	Master Protein	High	FALSE	0	21.565	8	233	27	7.58	6.93	8						NKFFJOOI_04962	0	High	1
NKFFJOOI_07037	2,3,4,5-tetrahydropyridine-2,6-dicarboxylate N-acetyltransferase		31	46	10	Master Protein	High	FALSE	0	25.858	10	235	26.9	9.44	8.56	10						NKFFJOOI_07037	0	High	1
NKFFJOOI_06239	hypothetical protein		31	18	9	Master Protein	High	FALSE	0	21.077	9	449	50.9	5.44	5.9	9						NKFFJOOI_06239	0	High	1
NKFFJOOI_04984	Transcriptional regulator SlyA		30	21	3	Master Protein	High	FALSE	0	8.926	3	148	17.3	8.62	5.81	3	other biological processes		other molecular function			A0A1H4JTE3; NKFFJOOI_04984	0	High	1
NKFFJOOI_08237	hypothetical protein		30	57	9	Master Protein	High	FALSE	0	35.16	9	149	16.9	6.64	6.96	9	RNA metabolism OR transcription;other metabolic processes		other molecular function			A0A1H4KNK7; NKFFJOOI_08237	0	High	1
NKFFJOOI_00365	Adaptive-response sensory-kinase SasA		30	18	11	Master Protein	High	FALSE	0	29.682	11	740	84.1	5.43	3.98	11						NKFFJOOI_00365	0	High	1
NKFFJOOI_08045	Cobalt/magnesium transport protein CorA		30	33	9	Master Protein	High	FALSE	0	28.125	9	364	42.7	6.23	5.35	9						NKFFJOOI_08045	0	High	1
NKFFJOOI_06964	Peptidoglycan-associated lipoprotein		30	28	8	Master Protein	High	FALSE	0	22.233	8	366	39.8	7.11	6.3	8						A0ABY0UHH1; NKFFJOOI_06964	0	High	1
NKFFJOOI_07568	hypothetical protein		30	43	5	Master Protein	High	FALSE	0	18.036	5	127	14.8	4.32	9.63	5						A0A1H4RHV8; NKFFJOOI_07568	0	High	1
NKFFJOOI_00076	hypothetical protein		30	16	3	Master Protein	High	FALSE	0	14.247	3	168	18.8	5.43	6.19	3						NKFFJOOI_00076	0	High	1
NKFFJOOI_07193	hypothetical protein	rpsU	30	58	5	Master Protein	High	FALSE	0	12.985	5	64	7.7	10.48	13.12	5	protein metabolism;other metabolic processes	translational apparatus;other cell component	other molecular function		90594200	A0A1H4J850; A0A653MU91; NKFFJOOI_07193	0	High	1
NKFFJOOI_01316	Chaperone SurA		30	19	7	Master Protein	High	FALSE	0	21.047	7	486	55.3	4.97	3.67	7						NKFFJOOI_01316	0	High	1
NKFFJOOI_05022	hypothetical protein		30	32	6	Master Protein	High	FALSE	0	21.418	6	238	26	6.68	8.35	6						NKFFJOOI_05022	0	High	1
NKFFJOOI_07673	5-oxoprolinase subunit A		30	24	5	Master Protein	High	FALSE	0	11.161	5	242	27.1	6.44	5.02	5						NKFFJOOI_07673	0	High	1
NKFFJOOI_06229	hypothetical protein		30	20	11	Master Protein	High	FALSE	0	21.956	11	583	65.8	4.53	6.81	11						NKFFJOOI_06229	0	High	1
NKFFJOOI_06033	hypothetical protein		30	36	7	Master Protein	High	FALSE	0	16.697	7	201	22.6	6.06	8.56	7						A0A1H4T9L3; NKFFJOOI_06033	0	High	1
NKFFJOOI_08125	Vitamin B12 transporter BtuB		30	12	8	Master Protein	High	FALSE	0	18.092	8	735	82.1	5	6.12	8						NKFFJOOI_08125	0	High	1
NKFFJOOI_00370	Methylmalonyl-CoA mutase small subunit		30	19	9	Master Protein	High	FALSE	0	24.606	9	457	52.1	6.39	8.09	9						NKFFJOOI_00370	0	High	1
NKFFJOOI_08102	hypothetical protein		30	22	9	Master Protein	High	FALSE	0	23.699	9	444	50.7	5.31	9.49	9						NKFFJOOI_08102	0	High	1
NKFFJOOI_00151	Bacitracin transport ATP-binding protein BcrA		30	36	6	Master Protein	High	FALSE	0	17.662	6	239	26.6	4.83	6.95	6						NKFFJOOI_00151	0	High	1
NKFFJOOI_04783	hypothetical protein		30	12	6	Master Protein	High	FALSE	0	17.668	6	687	71.3	3.97	7.08	6						NKFFJOOI_04783	0	High	1
NKFFJOOI_05890	Uracil-DNA glycosylase		30	42	7	Master Protein	High	FALSE	0	22.047	7	228	25.9	7.25	3.98	7						NKFFJOOI_05890	0	High	1
NKFFJOOI_06982	scyllo-inositol 2-dehydrogenase (NADP(+)) IolU		30	31	8	Master Protein	High	FALSE	0	24.521	8	323	35.2	5.77	8.63	8						NKFFJOOI_06982	0	High	1
NKFFJOOI_06364	D-alanyl-D-alanine dipeptidase		30	25	6	Master Protein	High	FALSE	0	14.642	6	245	28.4	5.99	5.11	6						NKFFJOOI_06364	0	High	1
NKFFJOOI_06979	hypothetical protein		29	22	4	Master Protein	High	FALSE	0	14.18	4	269	30	4.69	4.6	4						NKFFJOOI_06979	0	High	1
NKFFJOOI_06216	Homoserine kinase		29	30	8	Master Protein	High	FALSE	0	19.457	8	308	32.7	6.16	6.56	8						A0ABY0U4E6; NKFFJOOI_06216	0	High	1
NKFFJOOI_07632	hypothetical protein		29	13	11	Master Protein	High	FALSE	0	28.609	11	949	111.4	8.88	5	11						NKFFJOOI_07632	0	High	1
NKFFJOOI_07228	hypothetical protein		29	50	6	Master Protein	High	FALSE	0	19.884	6	130	14.8	4.82	8.63	6						A0A1H4JAK2; NKFFJOOI_07228	0	High	1
NKFFJOOI_01028	Ribosomal protein L11 methyltransferase		29	18	6	Master Protein	High	FALSE	0	17.404	6	278	31.8	4.56	7.7	6						A0ABY0UNA2; NKFFJOOI_01028	0	High	1
NKFFJOOI_04682	hypothetical protein		29	9	5	Master Protein	High	FALSE	0	14.444	5	639	70.6	4.13	5.31	5						NKFFJOOI_04682	0	High	1
NKFFJOOI_00103	Sec-independent protein translocase protein TatA	tatA	29	43	4	Master Protein	High	FALSE	0	10.815	4	61	6.7	6.65	6.67	4	transport	plasma membrane;other membranes	transporter activity			A0A1H4L303; NKFFJOOI_00103	0	High	1
NKFFJOOI_06445	L-Ala-D/L-Glu epimerase		29	23	6	Master Protein	High	FALSE	0	20.21	6	337	37.2	5.22	4.5	6						NKFFJOOI_06445	0	High	1
NKFFJOOI_07951	hypothetical protein		29	14	5	Master Protein	High	FALSE	0	10.493	5	312	35.3	5.2	7.99	5						NKFFJOOI_07951	0	High	1
NKFFJOOI_00738	3-phenylpropionate-dihydrodiol/cinnamic acid-dihydrodiol dehydrogenase		29	45	10	Master Protein	High	FALSE	0	28.359	10	286	31.5	7.2	6.16	10						NKFFJOOI_00738	0	High	1
NKFFJOOI_04895	3-hydroxy-3-methylglutaryl-coenzyme A reductase		29	18	7	Master Protein	High	FALSE	0	18.281	7	438	48.6	6.6	3.69	7						NKFFJOOI_04895	0	High	1
NKFFJOOI_04905	Peptide methionine sulfoxide reductase MsrA 2		29	23	4	Master Protein	High	FALSE	0	14.57	4	180	20.3	6.01	5.76	4						NKFFJOOI_04905	0	High	1
NKFFJOOI_04826	hypothetical protein		29	30	7	Master Protein	High	FALSE	0	18.242	7	299	34.2	5.96	4.52	7						NKFFJOOI_04826	0	High	1
NKFFJOOI_03460	ATP synthase subunit beta	atpD	29	11	2	Master Protein	High	FALSE	0	11.083	4	512	54.1	5.15	9.28	4						A0ABT1CR11; NKFFJOOI_03460	0	High	1
NKFFJOOI_00672	putative ABC transporter ATP-binding protein YknY		29	27	5	Master Protein	High	FALSE	0	16.97	5	233	26	8.05	8.84	5						A0ABY0US24; NKFFJOOI_00672	0	High	1
NKFFJOOI_04841	hypothetical protein		29	22	8	Master Protein	High	FALSE	0	18.581	8	374	42.4	7.31	7.24	8						NKFFJOOI_04841	0	High	1
NKFFJOOI_00261	Ferrochelatase		29	28	8	Master Protein	High	FALSE	0	22.186	8	347	39.6	5.87	6.1	8						NKFFJOOI_00261	0	High	1
NKFFJOOI_00603	hypothetical protein		29	17	3	Master Protein	High	FALSE	0	7.998	3	187	21.2	6.77	4.62	3						NKFFJOOI_00603	0	High	1
NKFFJOOI_00305	putative nicotinate-nucleotide adenylyltransferase		29	50	7	Master Protein	High	FALSE	0	23.159	7	194	23.1	7.12	8.09	7						NKFFJOOI_00305	0	High	1
NKFFJOOI_00178	hypothetical protein		29	26	6	Master Protein	High	FALSE	0	16.628	6	246	28.9	9.86	8.71	6						NKFFJOOI_00178	0	High	1
NKFFJOOI_04639	hypothetical protein		29	29	6	Master Protein	High	FALSE	0	18.481	6	154	17.8	7.06	10.51	6						NKFFJOOI_04639	0	High	1
NKFFJOOI_00713	Ditrans,polycis-undecaprenyl-diphosphate synthase ((2E,6E)-farnesyl-diphosphate specific)		29	37	8	Master Protein	High	FALSE	0	20.876	8	246	28.6	8.1	5.53	8	other metabolic processes		other molecular function			A0A1H4N2B0; NKFFJOOI_00713	0	High	1
NKFFJOOI_00998	Phosphatidylglycerol--prolipoprotein diacylglyceryl transferase		29	23	7	Master Protein	High	FALSE	0	18.014	7	320	37.1	8.03	10.14	7						NKFFJOOI_00998	0	High	1
NKFFJOOI_07052	Beta-hexosaminidase		29	11	8	Master Protein	High	FALSE	0	16.889	8	969	108.6	7.77	4.19	8						NKFFJOOI_07052	0	High	1
NKFFJOOI_00685	Sensory transduction protein LytR		29	28	7	Master Protein	High	FALSE	0	18.717	7	243	27.2	5.36	6.9	7						NKFFJOOI_00685	0	High	1
NKFFJOOI_07647	hypothetical protein		28	38	10	Master Protein	High	FALSE	0	27.255	10	304	34.5	6.57	5.84	10	other metabolic processes		other molecular function			A0A1H4R456; NKFFJOOI_07647	0	High	1
NKFFJOOI_07443	Diacetyl reductase [(S)-acetoin forming]		28	45	9	Master Protein	High	FALSE	0	24.21	9	226	24.3	5.25	7.25	9						NKFFJOOI_07443	0	High	1
NKFFJOOI_06373	hypothetical protein		28	34	7	Master Protein	High	FALSE	0	17.05	7	212	24.9	4.77	3.79	7						A0A1H4U3Y0; NKFFJOOI_06373	0	High	1
NKFFJOOI_00352	Vitamin B12 transporter BtuB		28	12	8	Master Protein	High	FALSE	0	21.19	8	891	96.2	4.88	4	8						NKFFJOOI_00352	0	High	1
NKFFJOOI_06057	Vitamin B12 transporter BtuB		28	12	6	Master Protein	High	FALSE	0	16.745	6	608	68.7	7.56	3.89	6						NKFFJOOI_06057	0	High	1
NKFFJOOI_01338	Protein-glutamate methylesterase/protein-glutamine glutaminase		28	34	4	Master Protein	High	FALSE	0	14.337	4	137	16.1	4.86	11	4						NKFFJOOI_01338	0	High	1
NKFFJOOI_00673	Macrolide export ATP-binding/permease protein MacB		28	26	9	Master Protein	High	FALSE	0	21.624	9	409	45.1	6.42	4.79	9	transport	plasma membrane;other membranes	transporter activity			A0A1H4MYW4; NKFFJOOI_00673	0	High	1
NKFFJOOI_01210	Inositol 2-dehydrogenase/D-chiro-inositol 3-dehydrogenase		28	31	9	Master Protein	High	FALSE	0	20.361	9	426	47.9	6.3	5.75	9						NKFFJOOI_01210	0	High	1
NKFFJOOI_05073	hypothetical protein		28	23	6	Master Protein	High	FALSE	0	17.7	6	257	29.3	7.59	5.94	6						NKFFJOOI_05073	0	High	1
NKFFJOOI_07292	FAD:protein FMN transferase		28	27	9	Master Protein	High	FALSE	0	21.418	9	337	37.1	5.08	6.17	9						NKFFJOOI_07292	0	High	1
NKFFJOOI_04715	putative zinc protease		28	18	9	Master Protein	High	FALSE	0	22.203	9	440	50.1	4.92	6.48	9						NKFFJOOI_04715	0	High	1
NKFFJOOI_05904	Lipid A biosynthesis lauroyltransferase		28	39	10	Master Protein	High	FALSE	0	25.461	10	298	35.3	9.64	5.4	10						NKFFJOOI_05904	0	High	1
NKFFJOOI_00466	Bifunctional riboflavin kinase/FMN adenylyltransferase		28	24	8	Master Protein	High	FALSE	0	19.726	8	308	34.9	8.53	7.15	8						NKFFJOOI_00466	0	High	1
NKFFJOOI_00401	Inosine-5'-monophosphate dehydrogenase		28	53	6	Master Protein	High	FALSE	0	17.902	6	154	17.3	9.2	11.49	6						A0A1H4LXT6; NKFFJOOI_00401	0	High	1
NKFFJOOI_01023	Diadenylate cyclase		28	23	5	Master Protein	High	FALSE	0	14.702	5	262	29.5	6.95	10.47	5						NKFFJOOI_01023	0	High	1
NKFFJOOI_00777	30S ribosomal protein S12		28	50	3	Master Protein	High	FALSE	0	16.112	3	76	8.4	11.43	8.74	3	protein metabolism;other metabolic processes	translational apparatus	nucleic acid binding activity;other molecular function	Pf00164		A0A1G9VW72; A0A1M6LVP8; A0A3B0U2Q9; NKFFJOOI_00777	0	High	1
NKFFJOOI_00681	Fe/S biogenesis protein NfuA		28	31	8	Master Protein	High	FALSE	0	21.832	8	303	34	4.58	7.79	8						NKFFJOOI_00681	0	High	1
NKFFJOOI_00272	hypothetical protein		28	25	11	Master Protein	High	FALSE	0	25.497	11	517	60.1	8.79	4.55	11						NKFFJOOI_00272	0	High	1
NKFFJOOI_05087	hypothetical protein		28	34	5	Master Protein	High	FALSE	0	13.732	5	154	18.1	6.55	6.94	5						NKFFJOOI_05087	0	High	1
NKFFJOOI_00587	hypothetical protein		28	15	5	Master Protein	High	FALSE	0	14.859	5	401	44.1	7.09	4.58	5						NKFFJOOI_00587	0	High	1
NKFFJOOI_05808	hypothetical protein		28	20	4	Master Protein	High	FALSE	0	10.707	4	218	24.3	9.29	5.73	4						NKFFJOOI_05808	0	High	1
NKFFJOOI_06332	hypothetical protein		28	17	9	Master Protein	High	FALSE	0	18.991	9	630	72.5	5.57	3.29	9						NKFFJOOI_06332	0	High	1
NKFFJOOI_01245	Threonylcarbamoyl-AMP synthase		28	33	6	Master Protein	High	FALSE	0	13.517	6	186	20.6	6.04	6.61	6	RNA metabolism OR transcription;other metabolic processes;other biological processes	other cell component	nucleic acid binding activity;other molecular function			A0A1H4PGS0; NKFFJOOI_01245	0	High	1
NKFFJOOI_00990	hypothetical protein		28	15	4	Master Protein	High	FALSE	0	14.008	4	338	36.5	4.65	8.49	4						A0A1H4NZ67; NKFFJOOI_00990	0	High	1
NKFFJOOI_00276	hypothetical protein		28	31	8	Master Protein	High	FALSE	0	22.221	8	245	27.7	10.08	5.04	8						NKFFJOOI_00276	0	High	1
NKFFJOOI_00631	Copper homeostasis protein CutC		28	34	6	Master Protein	High	FALSE	0	20.638	6	240	26.2	5.8	5.36	6						NKFFJOOI_00631	0	High	1
NKFFJOOI_07086	Anhydro-N-acetylmuramic acid kinase		28	19	6	Master Protein	High	FALSE	0	21.874	6	358	39.8	6.28	7.54	6						NKFFJOOI_07086	0	High	1
NKFFJOOI_00348	hypothetical protein		28	35	6	Master Protein	High	FALSE	0	17.58	6	159	17.5	4.37	5.88	6						NKFFJOOI_00348	0	High	1
NKFFJOOI_00115	N,N'-diacetyllegionaminic acid synthase		27	23	7	Master Protein	High	FALSE	0	17.215	7	334	36.7	7.85	4.45	7						NKFFJOOI_00115	0	High	1
NKFFJOOI_08082	Hydroxyethylthiazole kinase		27	28	6	Master Protein	High	FALSE	0	17.036	6	263	27.5	5.22	6.33	6						NKFFJOOI_08082	0	High	1
NKFFJOOI_00982	hypothetical protein		27	29	6	Master Protein	High	FALSE	0	17.481	6	252	28.4	8.54	7.6	6			other molecular function			A0A1H4NXS3; NKFFJOOI_00982	0	High	1
NKFFJOOI_00501	hypothetical protein		27	20	7	Master Protein	High	FALSE	0	18.237	7	353	40.8	9.25	3.89	7						NKFFJOOI_00501	0	High	1
NKFFJOOI_07383	Bifunctional chorismate mutase/prephenate dehydratase		27	25	6	Master Protein	High	FALSE	0	21.906	6	275	30.9	6.38	6.35	6						A0ABY0U0E4; NKFFJOOI_07383	0	High	1
NKFFJOOI_07624	hypothetical protein		27	11	8	Master Protein	High	FALSE	0	18.837	8	572	62.8	8.85	5.18	8						NKFFJOOI_07624	0	High	1
NKFFJOOI_07250	Glyceraldehyde-3-phosphate dehydrogenase		27	29	6	Master Protein	High	FALSE	0	19.338	6	336	37.1	6.9	6.69	6						NKFFJOOI_07250	0	High	1
NKFFJOOI_06360	2-methyl-1,2-propanediol dehydrogenase		27	14	7	Master Protein	High	FALSE	0	18.241	7	573	63.6	7.02	3.56	7			other molecular function			A0A1H4U489; NKFFJOOI_06360	0	High	1
NKFFJOOI_04816	hypothetical protein		27	29	8	Master Protein	High	FALSE	0	20.55	8	354	39.5	6.47	4.66	8						NKFFJOOI_04816	0	High	1
NKFFJOOI_07540	hypothetical protein		27	18	7	Master Protein	High	FALSE	0	17.697	7	423	48.1	6.92	5.38	7						NKFFJOOI_07540	0	High	1
NKFFJOOI_00430	hypothetical protein		27	15	7	Master Protein	High	FALSE	0	16.353	7	497	56.8	4.46	6.73	7						NKFFJOOI_00430	0	High	1
NKFFJOOI_07597	hypothetical protein		27	36	11	Master Protein	High	FALSE	0	28.251	11	387	44.4	8.84	3.78	11						NKFFJOOI_07597	0	High	1
NKFFJOOI_01016	hypothetical protein		27	15	2	Master Protein	High	FALSE	0	5.713	2	136	15.5	9.52	5.32	2						NKFFJOOI_01016	0	High	1
NKFFJOOI_04652	hypothetical protein		27	15	10	Master Protein	High	FALSE	0	22.48	10	763	85.2	5.14	6.82	10						NKFFJOOI_04652	0	High	1
NKFFJOOI_00227	hypothetical protein		27	26	6	Master Protein	High	FALSE	0	15.12	6	239	28.1	6.33	4.56	6						NKFFJOOI_00227	0	High	1
NKFFJOOI_06133	Tricorn protease		27	9	8	Master Protein	High	FALSE	0	20.235	8	1075	120.7	5.81	3.74	8						NKFFJOOI_06133	0	High	1
NKFFJOOI_05896	Proton/glutamate-aspartate symporter		27	6	3	Master Protein	High	FALSE	0	8.842	3	433	46.5	5.43	7.53	3						A0ABY0UAJ6; NKFFJOOI_05896	0	High	1
NKFFJOOI_00390	hypothetical protein		26	29	4	Master Protein	High	FALSE	0	12.084	4	107	12.5	4.3	7.23	4						A0ABY0UVH2; NKFFJOOI_00390	0	High	1
NKFFJOOI_06206	hypothetical protein		26	27	8	Master Protein	High	FALSE	0	15.633	8	232	26.7	4.69	8.67	8			other molecular function			A0A1H4J2G4; NKFFJOOI_06206	0	High	1
NKFFJOOI_06203	ATP-dependent RecD-like DNA helicase		26	21	9	Master Protein	High	FALSE	0	22.447	9	477	54.1	6.48	6.87	9						NKFFJOOI_06203	0	High	1
NKFFJOOI_00440	Glutathione amide reductase		26	21	9	Master Protein	High	FALSE	0	17.871	9	449	49.5	9.28	3.57	9						NKFFJOOI_00440	0	High	1
NKFFJOOI_00597	3-deoxy-D-manno-octulosonic acid transferase		26	22	8	Master Protein	High	FALSE	0	24.205	8	416	47.2	8.25	5.23	8						NKFFJOOI_00597	0	High	1
NKFFJOOI_06939	hypothetical protein		26	29	5	Master Protein	High	FALSE	0	18.012	5	164	19	5.22	7.79	5						NKFFJOOI_06939	0	High	1
NKFFJOOI_06062	hypothetical protein		26	24	3	Master Protein	High	FALSE	0	8.921	3	121	13.9	8.79	5.85	3		other membranes				A0A1H4TCU8; NKFFJOOI_06062	0	High	1
NKFFJOOI_04638	Regulatory protein Spx		26	44	5	Master Protein	High	FALSE	0	17.322	5	117	13.7	7.24	4.18	5						NKFFJOOI_04638	0	High	1
NKFFJOOI_05909	Mycothiol acetyltransferase		26	34	5	Master Protein	High	FALSE	0	16.793	5	145	16.3	8.12	9.03	5						NKFFJOOI_05909	0	High	1
NKFFJOOI_04722	hypothetical protein		26	5	1	Master Protein	High	FALSE	0.003	3.218	1	194	21.7	4.98	2.17	1						A0ABY0UZC9; NKFFJOOI_04722	0	High	1
NKFFJOOI_06327	hypothetical protein		26	18	8	Master Protein	High	FALSE	0	17.806	8	537	58.1	6.11	4.06	8						NKFFJOOI_06327	0	High	1
NKFFJOOI_05006	Pyrophosphate--fructose 6-phosphate 1-phosphotransferase		26	20	6	Master Protein	High	FALSE	0	15.101	6	406	45.3	6.47	3.73	6						NKFFJOOI_05006	0	High	1
NKFFJOOI_05747	Transcriptional regulatory protein BtsR		26	25	6	Master Protein	High	FALSE	0	15.245	6	245	28.4	5.41	7.25	6						NKFFJOOI_05747	0	High	1
NKFFJOOI_08020	6-carboxy-5,6,7,8-tetrahydropterin synthase		26	38	5	Master Protein	High	FALSE	0	12.896	5	136	15.9	6.89	9.45	5						NKFFJOOI_08020	0	High	1
NKFFJOOI_07473	Histidinol-phosphate aminotransferase		26	19	6	Master Protein	High	FALSE	0	14.407	6	356	39.9	5.22	5.15	6						NKFFJOOI_07473	0	High	1
NKFFJOOI_04641	Cystathionine beta-lyase		26	24	6	Master Protein	High	FALSE	0	17.416	6	384	41.8	6.54	7.99	6						NKFFJOOI_04641	0	High	1
NKFFJOOI_04787	tRNA (guanine-N(7)-)-methyltransferase		26	35	7	Master Protein	High	FALSE	0	20.465	7	222	25.5	8.95	6.17	7						NKFFJOOI_04787	0	High	1
NKFFJOOI_04598	hypothetical protein		26	20	6	Master Protein	High	FALSE	0	16.883	6	332	37.1	7.24	6.64	6						A0ABY0UYI3; NKFFJOOI_04598	0	High	1
NKFFJOOI_06419	Cytochrome c6		26	19	4	Master Protein	High	FALSE	0	16.686	4	318	35.5	4.59	5.43	4						NKFFJOOI_06419	0	High	1
NKFFJOOI_04763	Regulatory protein AsnC		26	54	8	Master Protein	High	FALSE	0	20.845	8	156	17.5	9.22	5.46	8						NKFFJOOI_04763	0	High	1
NKFFJOOI_05147	Ribonuclease HII		26	20	3	Master Protein	High	FALSE	0	9.328	3	193	21.8	9.03	8.06	3						NKFFJOOI_05147	0	High	1
NKFFJOOI_00674	Macrolide export ATP-binding/permease protein MacB		26	15	6	Master Protein	High	FALSE	0	14.502	6	418	46.3	7.2	4.53	6	transport	plasma membrane;other membranes	transporter activity			A0A1H4MYJ5; NKFFJOOI_00674	0	High	1
NKFFJOOI_07618	Arsenate reductase		26	31	6	Master Protein	High	FALSE	0	15.728	6	210	23.5	5.6	5.01	6						NKFFJOOI_07618	0	High	1
NKFFJOOI_07498	hypothetical protein		26	18	3	Master Protein	High	FALSE	0	6.307	3	125	14.5	8.79	5.45	3						NKFFJOOI_07498	0	High	1
NKFFJOOI_07436	Glutamate racemase 1		26	47	9	Master Protein	High	FALSE	0	24.701	9	262	29	6.68	5.71	9						NKFFJOOI_07436	0	High	1
NKFFJOOI_04697	Adenosylmethionine-8-amino-7-oxononanoate aminotransferase		25	15	7	Master Protein	High	FALSE	0	20.109	7	424	47.4	6.8	5.98	7						NKFFJOOI_04697	0	High	1
NKFFJOOI_00678	Small-conductance mechanosensitive channel		25	30	6	Master Protein	High	FALSE	0	21.866	6	274	30.4	7.42	4.91	6	transport	plasma membrane;other membranes	transporter activity			A0A1H4MY66; NKFFJOOI_00678	0	High	1
NKFFJOOI_04663	hypothetical protein		25	46	5	Master Protein	High	FALSE	0	13.356	5	135	15.4	4.79	10.17	5						NKFFJOOI_04663	0	High	1
NKFFJOOI_06403	hypothetical protein		25	19	6	Master Protein	High	FALSE	0	15.845	6	175	19.2	6.57	7.5	6						NKFFJOOI_06403	0	High	1
NKFFJOOI_07629	hypothetical protein		25	37	8	Master Protein	High	FALSE	0	25.083	8	273	31.1	8.34	4.58	8						NKFFJOOI_07629	0	High	1
NKFFJOOI_06187	2,3-bisphosphoglycerate-dependent phosphoglycerate mutase		25	37	5	Master Protein	High	FALSE	0	17.397	5	162	18.3	6.87	6.08	5						NKFFJOOI_06187	0	High	1
NKFFJOOI_01350	Chloramphenicol acetyltransferase 3		25	32	6	Master Protein	High	FALSE	0	17.278	6	209	24.2	6.74	3.38	6						NKFFJOOI_01350	0	High	1
NKFFJOOI_04597	hypothetical protein		25	13	5	Master Protein	High	FALSE	0	13.508	5	348	39	5.19	5.52	5		other membranes				A0A1H4KIZ2; NKFFJOOI_04597	0	High	1
NKFFJOOI_07430	Hercynine oxygenase		25	29	8	Master Protein	High	FALSE	0	21.951	8	386	46	6.13	6.01	8						NKFFJOOI_07430	0	High	1
NKFFJOOI_01313	hypothetical protein		25	15	5	Master Protein	High	FALSE	0	11.997	5	376	43.8	5.73	5.15	5						NKFFJOOI_01313	0	High	1
NKFFJOOI_07318	RNA polymerase sigma factor SigA		25	29	8	Master Protein	High	FALSE	0	15.465	8	287	32.8	8.24	6.95	8	RNA metabolism OR transcription;other metabolic processes;other biological processes		nucleic acid binding activity;other molecular function	Pf00140, Pf04539, Pf04542, Pf04545		A0A1B7ZDY0; A0A1H4JFG5; A0A4R7K8T5; A0A653NA87; A0ABW3B817; mart:BTR34_03990; NKFFJOOI_07318	0	High	1
NKFFJOOI_05947	hypothetical protein		25	32	9	Master Protein	High	FALSE	0	26.104	9	394	45.8	6.95	3.81	9						NKFFJOOI_05947	0	High	1
NKFFJOOI_08001	hypothetical protein		25	61	6	Master Protein	High	FALSE	0	14.931	6	119	13.4	9.01	5.86	6						A0A1H4J5Q4; NKFFJOOI_08001	0	High	1
NKFFJOOI_07208	N-(5'-phosphoribosyl)anthranilate isomerase		25	35	6	Master Protein	High	FALSE	0	14.448	6	208	24	6.14	6.42	6						NKFFJOOI_07208	0	High	1
NKFFJOOI_00333	hypothetical protein		25	25	9	Master Protein	High	FALSE	0	22.886	9	324	36.9	4.97	4.69	9						NKFFJOOI_00333	0	High	1
NKFFJOOI_05916	hypothetical protein		25	33	5	Master Protein	High	FALSE	0	15.122	5	153	17.5	8.87	4.14	5						NKFFJOOI_05916	0	High	1
NKFFJOOI_00121	Putative teichuronic acid biosynthesis glycosyltransferase TuaG		25	33	9	Master Protein	High	FALSE	0	22.828	9	252	29.5	9.45	8.98	9						NKFFJOOI_00121	0	High	1
NKFFJOOI_07367	All-trans-nonaprenyl-diphosphate synthase (geranyl-diphosphate specific)		25	28	8	Master Protein	High	FALSE	0	21.256	8	311	35.5	8.82	4.61	8						NKFFJOOI_07367	0	High	1
NKFFJOOI_05034	hypothetical protein		25	21	14	Master Protein	High	FALSE	0	34.01	14	918	105.8	7.34	3.83	14						NKFFJOOI_05034	0	High	1
NKFFJOOI_07988	hypothetical protein		25	16	4	Master Protein	High	FALSE	0	6.925	4	274	31.2	6.9	3.79	4						NKFFJOOI_07988	0	High	1
NKFFJOOI_06457	hypothetical protein		25	26	9	Master Protein	High	FALSE	0	26.09	9	422	48.3	9.07	4.99	9						NKFFJOOI_06457	0	High	1
NKFFJOOI_00131	hypothetical protein		25	29	8	Master Protein	High	FALSE	0	19.019	8	329	36.7	9.23	5.89	8						NKFFJOOI_00131	0	High	1
NKFFJOOI_06418	hypothetical protein		25	17	9	Master Protein	High	FALSE	0	16.573	9	472	54.5	8.57	4.31	9						NKFFJOOI_06418	0	High	1
NKFFJOOI_00215	putative ATP-dependent transporter SufC		25	27	7	Master Protein	High	FALSE	0	18.753	7	250	27.7	5.44	5.92	7			other molecular function			A0A1H4LDJ5; NKFFJOOI_00215	0	High	1
NKFFJOOI_07270	Kynureninase		25	23	7	Master Protein	High	FALSE	0	21.096	7	422	48.5	5.16	7.67	7						NKFFJOOI_07270	0	High	1
NKFFJOOI_05953	SsrA-binding protein	smpB	25	25	4	Master Protein	High	FALSE	0	10.958	4	153	17.9	9.77	6.61	4	protein metabolism;other metabolic processes	cytosol	nucleic acid binding activity			A0A1H4T0N7; NKFFJOOI_05953	0	High	1
NKFFJOOI_06213	Thermolabile glutaminase		25	23	7	Master Protein	High	FALSE	0	19.141	7	304	33.6	5.39	6.43	7						NKFFJOOI_06213	0	High	1
NKFFJOOI_07040	hypothetical protein		25	24	6	Master Protein	High	FALSE	0	15.162	6	343	40.2	6.32	7.57	6						NKFFJOOI_07040	0	High	1
NKFFJOOI_07465	Imidazole glycerol phosphate synthase subunit HisF		25	24	6	Master Protein	High	FALSE	0	14.932	6	251	27.2	4.93	6.03	6						NKFFJOOI_07465	0	High	1
NKFFJOOI_04742	hypothetical protein		24	39	5	Master Protein	High	FALSE	0	15.056	5	125	14.2	4.68	5.3	5						NKFFJOOI_04742	0	High	1
NKFFJOOI_01298	hypothetical protein		24	30	4	Master Protein	High	FALSE	0	12.421	4	171	19.3	5.35	2.87	4						NKFFJOOI_01298	0	High	1
NKFFJOOI_07158	hypothetical protein		24	12	1	Master Protein	High	FALSE	0.001	3.997	1	112	12.6	4.89	8.85	1						NKFFJOOI_07158	0	High	1
NKFFJOOI_08063	Glyoxylate/hydroxypyruvate reductase A		24	23	6	Master Protein	High	FALSE	0	14.091	6	309	34.6	6.54	4.14	6						NKFFJOOI_08063	0	High	1
NKFFJOOI_07159	hypothetical protein		24	18	2	Master Protein	High	FALSE	0	6.497	2	103	11.4	7.84	6.09	2		other membranes				A0A1H4PYV9; NKFFJOOI_07159	0	High	1
NKFFJOOI_06426	Ribose-5-phosphate isomerase A		24	34	9	Master Protein	High	FALSE	0	27.942	9	225	24.4	5.38	5.56	9						NKFFJOOI_06426	0	High	1
NKFFJOOI_00509	Transcription antitermination protein RfaH		24	45	7	Master Protein	High	FALSE	0	18.657	7	159	18.5	9.42	7.39	7						NKFFJOOI_00509	0	High	1
NKFFJOOI_06184	hypothetical protein		24	47	4	Master Protein	High	FALSE	0	13.707	4	110	12.7	4.56	7.59	4						NKFFJOOI_06184	0	High	1
NKFFJOOI_00459	Ribosomal RNA small subunit methyltransferase A		24	22	6	Master Protein	High	FALSE	0	17.2	6	288	32.9	7.9	4.25	6						NKFFJOOI_00459	0	High	1
NKFFJOOI_00072	Putative sugar phosphate isomerase YwlF		24	28	4	Master Protein	High	FALSE	0	11.797	4	145	15.8	6.06	8.3	4						NKFFJOOI_00072	0	High	1
NKFFJOOI_01268	Dodecaprenyl-phosphate galacturonate synthase		24	17	5	Master Protein	High	FALSE	0	12.964	5	319	36.2	9.28	7.29	5						NKFFJOOI_01268	0	High	1
NKFFJOOI_01379	hypothetical protein		24	29	5	Master Protein	High	FALSE	0	14.333	5	196	21.1	4.88	4.97	5						A0A1H4PW86; NKFFJOOI_01379	0	High	1
NKFFJOOI_07669	Acetolactate synthase large subunit		24	18	8	Master Protein	High	FALSE	0	26.465	8	577	63.1	5.92	4.22	8						NKFFJOOI_07669	0	High	1
NKFFJOOI_04739	putative HIT-like protein		24	59	6	Master Protein	High	FALSE	0	16.874	6	129	14.4	6.09	5.1	6						NKFFJOOI_04739	0	High	1
NKFFJOOI_00226	hypothetical protein		24	30	4	Master Protein	High	FALSE	0	13.286	4	169	19.2	6.27	6.06	4						NKFFJOOI_00226	0	High	1
NKFFJOOI_05865	Thiol-disulfide oxidoreductase ResA		24	33	5	Master Protein	High	FALSE	0	13.46	5	169	19.1	5.22	3.99	5						NKFFJOOI_05865	0	High	1
NKFFJOOI_01336	hypothetical protein		24	88	10	Master Protein	High	FALSE	0	27.498	10	106	12.4	5.14	3.86	10	signal transduction					A0A1H4PS77; NKFFJOOI_01336	0	High	1
NKFFJOOI_07171	hypothetical protein		24	4	4	Master Protein	High	FALSE	0	10.634	4	1483	157.5	4.03	3.16	4						NKFFJOOI_07171	0	High	1
NKFFJOOI_05948	hypothetical protein		24	47	5	Master Protein	High	FALSE	0	15.211	5	131	14.3	5.67	7.17	5						NKFFJOOI_05948	0	High	1
NKFFJOOI_00314	Cold shock-like protein CspG		24	57	4	Master Protein	High	FALSE	0	15.428	4	63	7	5.05	4.09	4		cytosol	nucleic acid binding activity			A0A1H4LN80; NKFFJOOI_00314	0	High	1
NKFFJOOI_00823	hypothetical protein		24	31	8	Master Protein	High	FALSE	0	18.675	8	303	34.2	5.03	3.49	8						NKFFJOOI_00823	0	High	1
NKFFJOOI_07036	hypothetical protein		24	20	7	Master Protein	High	FALSE	0	17.571	7	375	43.9	8.73	4.95	7						NKFFJOOI_07036	0	High	1
NKFFJOOI_08226	Ferredoxin-dependent glutamate synthase 1		24	8	10	Master Protein	High	FALSE	0	17.467	10	1502	167.3	6.65	3.01	10						NKFFJOOI_08226	0	High	1
NKFFJOOI_04687	ATP synthase epsilon chain		23	52	4	Master Protein	High	FALSE	0	13.848	4	92	9.8	4.88	5.34	4						NKFFJOOI_04687	0	High	1
NKFFJOOI_06186	Pyridoxine/pyridoxamine 5'-phosphate oxidase		23	20	3	Master Protein	High	FALSE	0	11.883	3	216	24.9	5.54	4.79	3						NKFFJOOI_06186	0	High	1
NKFFJOOI_06379	hypothetical protein		23	27	6	Master Protein	High	FALSE	0	16.211	6	281	31.9	7.74	5.47	6						NKFFJOOI_06379	0	High	1
NKFFJOOI_07640	putative protein YciO		23	40	6	Master Protein	High	FALSE	0	16.494	6	206	22.9	5.35	3.96	6			nucleic acid binding activity			A0A1H4R5K4; NKFFJOOI_07640	0	High	1
NKFFJOOI_07600	hypothetical protein		23	34	6	Master Protein	High	FALSE	0	14.868	6	177	20.5	6.21	4.93	6						NKFFJOOI_07600	0	High	1
NKFFJOOI_01330	D-amino acid dehydrogenase		23	23	7	Master Protein	High	FALSE	0	17.233	7	416	45.6	8.57	3.73	7						NKFFJOOI_01330	0	High	1
NKFFJOOI_01209	hypothetical protein	yajC	23	38	3	Master Protein	High	FALSE	0	11.383	3	95	10.9	9.61	4.18	3	transport	plasma membrane;other membranes			90591467	A0A1H4PBZ7; A0A653UD90; NKFFJOOI_01209	0	High	1
NKFFJOOI_00135	hypothetical protein		23	10	4	Master Protein	High	FALSE	0	11.385	4	411	46.3	5.34	6.67	4						NKFFJOOI_00135	0	High	1
NKFFJOOI_00692	hypothetical protein		23	31	6	Master Protein	High	FALSE	0	15.168	6	211	23.7	9.73	4.04	6						NKFFJOOI_00692	0	High	1
NKFFJOOI_06139	hypothetical protein		23	19	2	Master Protein	High	FALSE	0	9.051	2	197	21.2	4.46	7.12	2						NKFFJOOI_06139	0	High	1
NKFFJOOI_04879	hypothetical protein		23	17	6	Master Protein	High	FALSE	0	13.616	6	344	39.3	6.07	4.56	6						NKFFJOOI_04879	0	High	1
NKFFJOOI_04822	hypothetical protein		23	12	8	Master Protein	High	FALSE	0	21.914	8	790	91.5	5.63	3.34	8						NKFFJOOI_04822	0	High	1
NKFFJOOI_05900	hypothetical protein		23	14	2	Master Protein	High	FALSE	0	8.244	2	164	18.2	4.53	4.91	2						A0A1H4SU43; NKFFJOOI_05900	0	High	1
NKFFJOOI_07059	2-iminobutanoate/2-iminopropanoate deaminase		23	43	5	Master Protein	High	FALSE	0	17.138	5	126	13.8	4.97	6.04	5						NKFFJOOI_07059	0	High	1
NKFFJOOI_07197	Glutathione-regulated potassium-efflux system protein KefC		23	26	8	Master Protein	High	FALSE	0	18.822	8	335	37.8	5.64	6.46	8						NKFFJOOI_07197	0	High	1
NKFFJOOI_07406	N-acetylglucosamine-6-O-sulfatase		23	19	9	Master Protein	High	FALSE	0	17.553	9	540	62.8	6.07	3.82	9						NKFFJOOI_07406	0	High	1
NKFFJOOI_07943	ECF RNA polymerase sigma-E factor		23	57	9	Master Protein	High	FALSE	0	25	9	164	19.6	8.48	4.48	9	RNA metabolism OR transcription;other metabolic processes;other biological processes		nucleic acid binding activity;other molecular function			A0A1H4J4S8; A0A653MIN3; NKFFJOOI_07943	0	High	1
NKFFJOOI_05731	hypothetical protein		23	32	7	Master Protein	High	FALSE	0	21.229	7	234	26.6	4.96	4.65	7		other membranes				A0A1H4S9Q0; NKFFJOOI_05731	0	High	1
NKFFJOOI_00397	hypothetical protein		23	29	6	Master Protein	High	FALSE	0	14.736	6	234	26.2	6.42	2.88	6						NKFFJOOI_00397	0	High	1
NKFFJOOI_06960	Putative cystathionine beta-synthase		23	25	6	Master Protein	High	FALSE	0	21.235	7	346	38.3	5.82	5.64	7	other metabolic processes					A0A1H4QP09; NKFFJOOI_06960	0	High	1
NKFFJOOI_05997	Ribosomal RNA small subunit methyltransferase I		23	26	5	Master Protein	High	FALSE	0	14.33	5	240	26.7	8.88	3.77	5						A0ABY0UAD2; NKFFJOOI_05997	0	High	1
NKFFJOOI_01189	Mechanosensitive channel MscK		23	28	6	Master Protein	High	FALSE	0	17.598	6	310	35.2	8.18	4.67	6						NKFFJOOI_01189	0	High	1
NKFFJOOI_00553	hypothetical protein		23	29	5	Master Protein	High	FALSE	0	16.245	5	185	21	8.79	7.59	5						NKFFJOOI_00553	0	High	1
NKFFJOOI_01194	hypothetical protein		23	20	7	Master Protein	High	FALSE	0	17.402	7	464	51.4	6.04	2.69	7						NKFFJOOI_01194	0	High	1
NKFFJOOI_06389	Transcriptional regulatory protein BtsR		22	27	6	Master Protein	High	FALSE	0	17.5	6	249	28.3	6.54	5.41	6						NKFFJOOI_06389	0	High	1
NKFFJOOI_06913	hypothetical protein		22	37	4	Master Protein	High	FALSE	0	11.046	4	130	15.3	5.24	4.43	4						NKFFJOOI_06913	0	High	1
NKFFJOOI_04786	Adaptive-response sensory-kinase SasA		22	22	7	Master Protein	High	FALSE	0	17.771	7	356	40.9	8.1	4.52	7	protein metabolism;other metabolic processes;stress response;signal transduction	plasma membrane;other membranes	kinase activity;other molecular function			A0A1H4K7E8; NKFFJOOI_04786	0	High	1
NKFFJOOI_00166	hypothetical protein		22	27	4	Master Protein	High	FALSE	0	13.462	4	146	16.2	7.74	3.79	4						NKFFJOOI_00166	0	High	1
NKFFJOOI_00931	hypothetical protein		22	14	3	Master Protein	High	FALSE	0	9.589	3	222	25.6	5.31	2.97	3						NKFFJOOI_00931	0	High	1
NKFFJOOI_07145	Shikimate dehydrogenase (NADP(+))		22	30	9	Master Protein	High	FALSE	0	16.312	9	250	28.5	6.42	5.42	9						NKFFJOOI_07145	0	High	1
NKFFJOOI_04777	hypothetical protein		22	8	2	Master Protein	High	FALSE	0.002	3.693	2	177	20.2	4.21	7.21	2						NKFFJOOI_04777	0	High	1
NKFFJOOI_08235	UDP-2,3-diacylglucosamine hydrolase		22	23	5	Master Protein	High	FALSE	0	12.506	5	254	29.6	8.56	4.44	5						NKFFJOOI_08235	0	High	1
NKFFJOOI_00212	Iron-sulfur cluster insertion protein ErpA		22	39	4	Master Protein	High	FALSE	0	10.525	4	109	11.9	5.22	4.32	4						A0ABY0UWN3; NKFFJOOI_00212	0	High	1
NKFFJOOI_00527	hypothetical protein		22	14	6	Master Protein	High	FALSE	0	14.836	6	523	58.3	4.55	3.56	6						NKFFJOOI_00527	0	High	1
NKFFJOOI_01343	Regulator of RpoS		22	27	8	Master Protein	High	FALSE	0	21.421	8	379	42.6	6.57	4.01	8						NKFFJOOI_01343	0	High	1
NKFFJOOI_03458	ATP synthase subunit alpha		22	5	1	Master Protein	High	FALSE	0	9.615	2	509	54.9	7.88	6.95	2						A0ABT1CR01; NKFFJOOI_03458	0	High	1
NKFFJOOI_00717	hypothetical protein		22	32	6	Master Protein	High	FALSE	0	19.465	6	284	32.5	9.25	3.56	6						NKFFJOOI_00717	0	High	1
NKFFJOOI_07210	Tryptophan synthase alpha chain		22	29	5	Master Protein	High	FALSE	0	18.491	5	254	28.2	5.34	4.95	5						NKFFJOOI_07210	0	High	1
NKFFJOOI_01225	Diaminopimelate decarboxylase		22	21	8	Master Protein	High	FALSE	0	17.639	8	412	46.2	8.03	4.26	8						NKFFJOOI_01225	0	High	1
NKFFJOOI_04615	3-hydroxyanthranilate 3,4-dioxygenase	nbaC	22	43	6	Master Protein	High	FALSE	0	17.073	6	180	20.9	6.52	4.81	6	other metabolic processes		other molecular function			A0A1H4KHD4; NKFFJOOI_04615	0	High	1
NKFFJOOI_07001	Putative esterase		22	31	5	Master Protein	High	FALSE	0	16.251	5	148	16.4	8.38	6.14	5						NKFFJOOI_07001	0	High	1
NKFFJOOI_04672	hypothetical protein		22	16	4	Master Protein	High	FALSE	0	9.766	4	173	19.5	4.61	8.27	4						NKFFJOOI_04672	0	High	1
NKFFJOOI_01196	Cold shock-like protein	cspC	22	75	5	Master Protein	High	FALSE	0	15.901	5	64	7.1	4.88	5.71	5		cytosol;other cell component	nucleic acid binding activity			A0A0F9YNM8; A0A1H4PAB4; A0A1H7P623; A0A1I6IL55; A0A1N6S9M5; A0A1T4ZVT8; A0A4R7D968; A0A653UDU5; A0ABR7VF47; A0ABT8RUA2; A0ABW3B2E1; A0ABY1SEM5; NKFFJOOI_01196	0	High	1
NKFFJOOI_06200	Ribosomal RNA small subunit methyltransferase D		21	34	6	Master Protein	High	FALSE	0	14.738	6	178	20.4	5.66	6.7	6						A0ABY0U477; NKFFJOOI_06200	0	High	1
NKFFJOOI_01364	Regulator of nucleoside diphosphate kinase		21	42	4	Master Protein	High	FALSE	0	13.573	4	142	15.3	6.52	4.39	4	RNA metabolism OR transcription;other metabolic processes;other biological processes		nucleic acid binding activity;kinase activity;other molecular function			A0A1H4PU29; NKFFJOOI_01364	0	High	1
NKFFJOOI_04804	putative ABC transporter ATP-binding protein YknY		21	28	5	Master Protein	High	FALSE	0	12.897	5	221	25.1	5.21	5.6	5						A0ABY0UZZ4; NKFFJOOI_04804	0	High	1
NKFFJOOI_07562	hypothetical protein		21	25	3	Master Protein	High	FALSE	0	9.615	3	152	17.6	4.63	4.02	3						NKFFJOOI_07562	0	High	1
NKFFJOOI_05864	hypothetical protein		21	12	5	Master Protein	High	FALSE	0	11.432	5	413	46.1	5.08	3.45	5						NKFFJOOI_05864	0	High	1
NKFFJOOI_07203	Protein YceI		21	28	4	Master Protein	High	FALSE	0	15.493	4	193	20.9	8.19	5.24	4						A0A1H4J8G8; NKFFJOOI_07203	0	High	1
NKFFJOOI_06051	hypothetical protein		21	29	6	Master Protein	High	FALSE	0	14.955	6	184	20.5	5.33	2.66	6						NKFFJOOI_06051	0	High	1
NKFFJOOI_06067	hypothetical protein		21	24	3	Master Protein	High	FALSE	0	10.642	3	160	18.1	5.12	5.41	3						NKFFJOOI_06067	0	High	1
NKFFJOOI_05990	Riboflavin biosynthesis protein RibD		21	18	6	Master Protein	High	FALSE	0	15.22	6	368	41	8.29	6.08	6						NKFFJOOI_05990	0	High	1
NKFFJOOI_07078	Aldose sugar dehydrogenase YliI		21	15	5	Master Protein	High	FALSE	0	13.663	5	373	41.9	8.87	3.67	5						NKFFJOOI_07078	0	High	1
NKFFJOOI_06972	putative protein YfgD		21	63	5	Master Protein	High	FALSE	0	14.298	5	114	13	9.03	4.78	5			other molecular function			A0A1H4QMJ5; NKFFJOOI_06972	0	High	1
NKFFJOOI_06136	Dipeptidyl aminopeptidase BIII		21	21	10	Master Protein	High	FALSE	0	24.473	10	635	71.3	4.74	4.26	10						NKFFJOOI_06136	0	High	1
NKFFJOOI_04853	N-succinylornithine carbamoyltransferase		21	21	6	Master Protein	High	FALSE	0	13.646	6	313	35.3	5.67	2.42	6						NKFFJOOI_04853	0	High	1
NKFFJOOI_06113	putative protein		21	18	6	Master Protein	High	FALSE	0	13.132	6	414	44.9	5.58	3.98	6						NKFFJOOI_06113	0	High	1
NKFFJOOI_08275	Ribonuclease H		21	12	3	Master Protein	High	FALSE	0	6.349	3	211	23.9	9.76	5.47	3						NKFFJOOI_08275	0	High	1
NKFFJOOI_08685	hypothetical protein		21	14	5	Master Protein	High	FALSE	0	14.427	5	513	57.2	4.4	3.84	5						NKFFJOOI_08685	0	High	1
NKFFJOOI_04902	5'-nucleotidase SurE	surE	21	18	4	Master Protein	High	FALSE	0	9.465	4	257	28.3	5.26	5.94	4		other cell component	other molecular function		90590800	A0A1H4JZ37; NKFFJOOI_04902	0	High	1
NKFFJOOI_01184	Epimerase family protein		21	27	7	Master Protein	High	FALSE	0	18.276	7	320	35.5	8.78	3.71	7						NKFFJOOI_01184	0	High	1
NKFFJOOI_00500	hypothetical protein		21	21	7	Master Protein	High	FALSE	0	18.181	7	329	38.1	8.92	5.78	7						NKFFJOOI_00500	0	High	1
NKFFJOOI_07371	putative protein YpjD		21	32	3	Master Protein	High	FALSE	0	6.511	3	108	12.5	6.19	3.84	3						A0A1H4JJ65; NKFFJOOI_07371	0	High	1
NKFFJOOI_07218	Ribosomal large subunit pseudouridine synthase D		21	24	6	Master Protein	High	FALSE	0	14.776	6	339	38.5	6.7	4.23	6						NKFFJOOI_07218	0	High	1
NKFFJOOI_04819	Gnt-II system L-idonate transporter		21	11	5	Master Protein	High	FALSE	0	12.845	5	438	46.1	7.49	7.23	5						NKFFJOOI_04819	0	High	1
NKFFJOOI_06109	hypothetical protein		21	36	6	Master Protein	High	FALSE	0	13.699	6	155	17.1	5.05	4.32	6						NKFFJOOI_06109	0	High	1
NKFFJOOI_07601	hypothetical protein		21	24	6	Master Protein	High	FALSE	0	16.069	6	272	31.9	5.54	4.13	6						NKFFJOOI_07601	0	High	1
NKFFJOOI_07995	putative protein YcgM		21	32	7	Master Protein	High	FALSE	0	22.599	7	203	23.1	5.5	5.04	7			other molecular function			A0A1H4J5K8; NKFFJOOI_07995	0	High	1
NKFFJOOI_08109	hypothetical protein		21	12	6	Master Protein	High	FALSE	0	13.7	6	363	38.9	4.36	5.78	6						A0A1H4S5L1; NKFFJOOI_08109	0	High	1
NKFFJOOI_00836	7-carboxy-7-deazaguanine synthase	queE	21	45	7	Master Protein	High	FALSE	0	17.937	7	210	24	6.15	4.45	7	RNA metabolism OR transcription;other metabolic processes		other molecular function			A0A1H4NFS0; NKFFJOOI_00836	0	High	1
NKFFJOOI_00818	hypothetical protein		20	21	9	Master Protein	High	FALSE	0	17.484	9	477	55.1	8.84	6.85	9						NKFFJOOI_00818	0	High	1
NKFFJOOI_04849	Argininosuccinate lyase		20	22	8	Master Protein	High	FALSE	0	20.192	8	426	47.9	6.89	3.58	8						NKFFJOOI_04849	0	High	1
NKFFJOOI_07561	hypothetical protein		20	36	5	Master Protein	High	FALSE	0	11.951	5	95	10.8	5.52	4.73	5						A0A1H4RJA7; NKFFJOOI_07561	0	High	1
NKFFJOOI_01323	4,4'-diapophytoene desaturase (4,4'-diaponeurosporene-forming)		20	14	6	Master Protein	High	FALSE	0	13.526	6	485	54.9	7.44	4.09	6						NKFFJOOI_01323	0	High	1
NKFFJOOI_00221	hypothetical protein		20	33	5	Master Protein	High	FALSE	0	13.648	5	168	19.2	6.57	3.56	5						NKFFJOOI_00221	0	High	1
NKFFJOOI_00235	hypothetical protein		20	25	6	Master Protein	High	FALSE	0	16.81	6	279	32.7	5.08	2.77	6						NKFFJOOI_00235	0	High	1
NKFFJOOI_06991	L-Ala-D/L-Glu epimerase		20	21	6	Master Protein	High	FALSE	0	15.812	6	350	39.2	5.48	3.98	6						NKFFJOOI_06991	0	High	1
NKFFJOOI_06212	hypothetical protein		20	24	6	Master Protein	High	FALSE	0	12.464	6	275	31.7	7.91	3.59	6						NKFFJOOI_06212	0	High	1
NKFFJOOI_07004	hypothetical protein		20	11	3	Master Protein	High	FALSE	0	8.455	3	309	36.2	5.17	4.21	3						NKFFJOOI_07004	0	High	1
NKFFJOOI_01329	4-hydroxyproline 2-epimerase		20	26	7	Master Protein	High	FALSE	0	19.263	7	335	36.9	6.46	3.27	7						NKFFJOOI_01329	0	High	1
NKFFJOOI_00567	hypothetical protein		20	46	5	Master Protein	High	FALSE	0	17.906	5	180	20.6	5.39	4.76	5						NKFFJOOI_00567	0	High	1
NKFFJOOI_08013	Penicillin-binding protein 1A		20	15	9	Master Protein	High	FALSE	0	25.221	9	753	85.3	9.42	2.71	9						NKFFJOOI_08013	0	High	1
NKFFJOOI_00743	hypothetical protein		20	8	8	Master Protein	High	FALSE	0	17.455	8	1187	136.6	5.2	4.64	8						NKFFJOOI_00743	0	High	1
NKFFJOOI_00351	Catabolite control protein A		20	24	7	Master Protein	High	FALSE	0	18.64	7	341	38	9.52	3.36	7						NKFFJOOI_00351	0	High	1
NKFFJOOI_00764	hypothetical protein		20	15	6	Master Protein	High	FALSE	0	16.933	6	433	50.4	8.25	5.58	6						NKFFJOOI_00764	0	High	1
NKFFJOOI_07542	hypothetical protein		20	20	4	Master Protein	High	FALSE	0	14.541	4	254	28	8.63	5.12	4						NKFFJOOI_07542	0	High	1
NKFFJOOI_06932	hypothetical protein		20	5	2	Master Protein	High	FALSE	0.001	3.975	2	239	25.7	4.34	6.51	2						NKFFJOOI_06932	0	High	1
NKFFJOOI_00468	hypothetical protein		20	18	4	Master Protein	High	FALSE	0	9.096	4	228	25.4	4.61	4.5	4						A0A1H4M4K7; NKFFJOOI_00468	0	High	1
NKFFJOOI_07617	hypothetical protein		20	30	4	Master Protein	High	FALSE	0	8.363	4	155	17.4	4.93	4.49	4						A0ABY0UG17; NKFFJOOI_07617	0	High	1
NKFFJOOI_04858	N-acetyl-gamma-glutamyl-phosphate reductase		20	28	7	Master Protein	High	FALSE	0	14.208	7	324	35.5	6.52	3.64	7						NKFFJOOI_04858	0	High	1
NKFFJOOI_04883	hypothetical protein		20	31	7	Master Protein	High	FALSE	0	13.188	7	225	25.8	4.92	3.77	7						NKFFJOOI_04883	0	High	1
NKFFJOOI_07983	Ribosomal protein S12 methylthiotransferase RimO	rimO	20	15	7	Master Protein	High	FALSE	0	12.001	7	433	49.3	5.27	3.81	7	protein metabolism;RNA metabolism OR transcription;other metabolic processes	cytosol;translational apparatus	other molecular function		90593418	A0A1H4J6U5; NKFFJOOI_07983	0	High	1
NKFFJOOI_07230	Ribosomal silencing factor RsfS		20	26	3	Master Protein	High	FALSE	0	8.23	3	125	14.1	4.58	4.11	3						NKFFJOOI_07230	0	High	1
NKFFJOOI_05119	hypothetical protein		20	43	5	Master Protein	High	FALSE	0	11.591	5	109	12.8	9.66	4.3	5						NKFFJOOI_05119	0	High	1
NKFFJOOI_05994	Acyl-CoA thioesterase YbgC		20	25	4	Master Protein	High	FALSE	0	8.409	4	132	15.3	8.07	8.6	4						NKFFJOOI_05994	0	High	1
NKFFJOOI_06000	Spermidine N(1)-acetyltransferase		20	32	5	Master Protein	High	FALSE	0	12.957	5	174	20.1	7.55	4.25	5						NKFFJOOI_06000	0	High	1
NKFFJOOI_07457	hypothetical protein		20	18	5	Master Protein	High	FALSE	0	16.216	5	335	37.9	7.15	2.55	5						NKFFJOOI_07457	0	High	1
NKFFJOOI_00202	hypothetical protein		20	12	5	Master Protein	High	FALSE	0	11.231	5	588	65.7	5.44	2.2	5						NKFFJOOI_00202	0	High	1
NKFFJOOI_05930	Thiol-disulfide oxidoreductase ResA		20	23	8	Master Protein	High	FALSE	0	16.754	8	407	46.1	5.11	3.77	8						NKFFJOOI_05930	0	High	1
NKFFJOOI_00268	2-succinyl-6-hydroxy-2,4-cyclohexadiene-1-carboxylate synthase		20	28	8	Master Protein	High	FALSE	0	20.651	8	328	38.3	8.41	3.5	8						NKFFJOOI_00268	0	High	1
NKFFJOOI_07271	hypothetical protein		20	31	4	Master Protein	High	FALSE	0	10.234	4	156	18.2	5.41	3.03	4						NKFFJOOI_07271	0	High	1
NKFFJOOI_00399	Protein YeeZ		20	21	5	Master Protein	High	FALSE	0	10.317	5	268	29.7	8.56	1.74	5						NKFFJOOI_00399	0	High	1
NKFFJOOI_06969	putative protein		20	22	6	Master Protein	High	FALSE	0	14.711	6	315	36.8	5.97	3.77	6						A0A1H4QN19; NKFFJOOI_06969	0	High	1
NKFFJOOI_06158	hypothetical protein		20	16	6	Master Protein	High	FALSE	0	17.252	6	440	51.1	9.01	4.99	6						NKFFJOOI_06158	0	High	1
NKFFJOOI_05014	hypothetical protein		20	21	7	Master Protein	High	FALSE	0	15.662	7	368	41.3	5.14	6.04	7						NKFFJOOI_05014	0	High	1
NKFFJOOI_06363	hypothetical protein		20	7	4	Master Protein	High	FALSE	0	7.729	4	590	66.9	5.57	2.12	4						NKFFJOOI_06363	0	High	1
NKFFJOOI_06340	hypothetical protein		20	15	5	Master Protein	High	FALSE	0	12.084	5	445	49.7	4.88	4.47	5						NKFFJOOI_06340	0	High	1
NKFFJOOI_08883	Arabinose operon regulatory protein		20	36	7	Master Protein	High	FALSE	0	12.747	7	199	23.3	9.07	3.08	7						NKFFJOOI_08883	0	High	1
NKFFJOOI_06448	hypothetical protein		20	46	6	Master Protein	High	FALSE	0	12.051	6	134	15.3	9.07	4.3	6						A0A1H4TV20; NKFFJOOI_06448	0	High	1
NKFFJOOI_05960	tRNA dimethylallyltransferase		20	22	6	Master Protein	High	FALSE	0	15.498	6	306	35.1	9.42	3	6						NKFFJOOI_05960	0	High	1
NKFFJOOI_08688	hypothetical protein		19	31	5	Master Protein	High	FALSE	0	11.912	5	190	21.9	7.42	3.72	5						NKFFJOOI_08688	0	High	1
NKFFJOOI_05739	hypothetical protein		19	19	5	Master Protein	High	FALSE	0	12.64	5	277	32.6	9.47	3.45	5						NKFFJOOI_05739	0	High	1
NKFFJOOI_04693	8-amino-7-oxononanoate synthase		19	12	5	Master Protein	High	FALSE	0	14.269	5	385	42.4	7.81	4.57	5						NKFFJOOI_04693	0	High	1
NKFFJOOI_01031	Uronate isomerase		19	15	6	Master Protein	High	FALSE	0	17.081	6	468	54.4	6.27	2.98	6						NKFFJOOI_01031	0	High	1
NKFFJOOI_05988	Release factor glutamine methyltransferase		19	19	5	Master Protein	High	FALSE	0	15.049	5	289	33.2	5.44	3.63	5						NKFFJOOI_05988	0	High	1
NKFFJOOI_04855	Gamma-glutamyl phosphate reductase		19	21	8	Master Protein	High	FALSE	0	20.138	8	398	44	6.76	3.6	8						NKFFJOOI_04855	0	High	1
NKFFJOOI_06328	hypothetical protein		19	17	4	Master Protein	High	FALSE	0	10.792	4	243	27.1	6.28	3.79	4						NKFFJOOI_06328	0	High	1
NKFFJOOI_08236	hypothetical protein		19	24	6	Master Protein	High	FALSE	0	18.403	6	328	37.5	6.96	3.18	6						NKFFJOOI_08236	0	High	1
NKFFJOOI_07990	hypothetical protein		19	22	2	Master Protein	High	FALSE	0	4.397	2	50	5.5	10.17	6.25	2						A0A0F9V8S9; A0A1H4J524; A0A1H7V4I0; A0A1I6KHR5; A0A1N6XN47; A0A1T5CAN5; A0A4R7D692; A0A653MQU3; NKFFJOOI_07990	0	High	1
NKFFJOOI_05907	Glutathione hydrolase proenzyme		19	9	5	Master Protein	High	FALSE	0	11.462	5	563	61.5	5.39	2.38	5						NKFFJOOI_05907	0	High	1
NKFFJOOI_08683	hypothetical protein		19	14	3	Master Protein	High	FALSE	0	8.209	3	230	26.5	4.84	3.66	3						A0A1H4KQ35; NKFFJOOI_08683	0	High	1
NKFFJOOI_07088	Cation/acetate symporter ActP		19	8	4	Master Protein	High	FALSE	0	10.78	4	564	60.2	6.06	5.98	4						NKFFJOOI_07088	0	High	1
NKFFJOOI_08863	hypothetical protein		19	33	8	Master Protein	High	FALSE	0	19.932	8	321	37	5.86	2.89	8						NKFFJOOI_08863	0	High	1
NKFFJOOI_05888	hypothetical protein		19	33	6	Master Protein	High	FALSE	0	17.143	6	281	31.8	5.02	4.66	6						NKFFJOOI_05888	0	High	1
NKFFJOOI_07696	8-amino-3,8-dideoxy-alpha-D-manno-octulosonate transaminase		19	21	7	Master Protein	High	FALSE	0	19.436	7	397	43.5	5.47	3.81	7						NKFFJOOI_07696	0	High	1
NKFFJOOI_00028	N-acetylhexosamine 1-kinase		19	23	7	Master Protein	High	FALSE	0	16.682	7	350	39.9	6.92	2.96	7						NKFFJOOI_00028	0	High	1
NKFFJOOI_00071	Protein ElaA		19	43	5	Master Protein	High	FALSE	0	15.322	5	147	16.8	6.93	3.8	5						NKFFJOOI_00071	0	High	1
NKFFJOOI_07620	putative protein		19	14	5	Master Protein	High	FALSE	0	13.594	5	378	43.4	7.37	4.71	5						NKFFJOOI_07620	0	High	1
NKFFJOOI_00332	hypothetical protein		19	14	4	Master Protein	High	FALSE	0	12.757	4	338	38.9	9.26	2.96	4						A0ABY0UVU6; NKFFJOOI_00332	0	High	1
NKFFJOOI_07543	3-deoxy-D-manno-octulosonate 8-phosphate phosphatase KdsC		19	13	2	Master Protein	High	FALSE	0	6.334	2	175	19.4	5.57	6.77	2			other molecular function			A0A1H4RLA6; NKFFJOOI_07543	0	High	1
NKFFJOOI_07429	Thymidylate synthase 2	thyA	19	21	6	Master Protein	High	FALSE	0	12.93	6	274	31.5	6.8	2.78	6	other metabolic processes	cytosol	other molecular function			A0A1H4JKC2; NKFFJOOI_07429	0	High	1
NKFFJOOI_07707	Zinc-transporting ATPase		19	15	7	Master Protein	High	FALSE	0	20.642	8	655	71.4	8.31	2.96	8						NKFFJOOI_07707	0	High	1
NKFFJOOI_00969	Threonine synthase		19	19	5	Master Protein	High	FALSE	0	12.551	5	353	39.2	6.05	2.57	5						NKFFJOOI_00969	0	High	1
NKFFJOOI_00171	Murein hydrolase activator EnvC		19	11	5	Master Protein	High	FALSE	0	10.671	5	407	46.5	9.8	2.19	5			other molecular function			A0A1H4L8S3; NKFFJOOI_00171	0	High	1
NKFFJOOI_04978	General stress protein 39		19	31	8	Master Protein	High	FALSE	0	19.913	8	285	31.1	5.53	4.12	8						NKFFJOOI_04978	0	High	1
NKFFJOOI_01054	hypothetical protein		19	26	9	Master Protein	High	FALSE	0	21.691	9	462	51.9	5.97	2.85	9						NKFFJOOI_01054	0	High	1
NKFFJOOI_06966	L-allo-threonine aldolase		19	24	6	Master Protein	High	FALSE	0	19.123	6	340	37.3	6.14	4.34	6						NKFFJOOI_06966	0	High	1
NKFFJOOI_00060	putative quorum-quenching lactonase YtnP		19	22	6	Master Protein	High	FALSE	0	17.415	6	286	33.3	5.63	3.69	6						A0A1H4KXZ7; NKFFJOOI_00060	0	High	1
NKFFJOOI_07957	Quercetin 2,3-dioxygenase		19	14	3	Master Protein	High	FALSE	0	9.488	3	236	26.7	5.39	2.97	3						NKFFJOOI_07957	0	High	1
NKFFJOOI_00980	hypothetical protein		19	21	5	Master Protein	High	FALSE	0	11.089	5	260	30	6.23	4.18	5						NKFFJOOI_00980	0	High	1
NKFFJOOI_00658	Glycine cleavage system H protein		19	39	4	Master Protein	High	FALSE	0	13.169	4	126	13.9	4.12	6.13	4						NKFFJOOI_00658	0	High	1
NKFFJOOI_04698	3-oxoacyl-[acyl-carrier-protein] synthase 2		19	21	5	Master Protein	High	FALSE	0	16.856	5	348	37.3	6.54	2.17	5						NKFFJOOI_04698	0	High	1
NKFFJOOI_04943	hypothetical protein		19	22	4	Master Protein	High	FALSE	0	10.793	4	217	23.2	5.71	2.84	4						NKFFJOOI_04943	0	High	1
NKFFJOOI_08079	Hydroxymethylpyrimidine/phosphomethylpyrimidine kinase		19	30	6	Master Protein	High	FALSE	0	23.71	6	270	28.7	5.9	4.08	6						NKFFJOOI_08079	0	High	1
NKFFJOOI_00723	RNA polymerase sigma factor YlaC		19	35	5	Master Protein	High	FALSE	0	14.037	5	184	21	5.47	5.01	5	RNA metabolism OR transcription;other metabolic processes;other biological processes		nucleic acid binding activity;other molecular function			A0A1H4N3J8; NKFFJOOI_00723	0	High	1
NKFFJOOI_07102	hypothetical protein		19	15	5	Master Protein	High	FALSE	0	10.727	5	292	32.6	9.38	4.44	5						NKFFJOOI_07102	0	High	1
NKFFJOOI_06321	3,6-anhydro-alpha-L-galactose dehydrogenase		18	17	6	Master Protein	High	FALSE	0	15.472	6	484	53.3	5.31	2.94	6						NKFFJOOI_06321	0	High	1
NKFFJOOI_08818	hypothetical protein		18	49	5	Master Protein	High	FALSE	0	11.559	5	92	10.5	8.48	4.97	5						NKFFJOOI_08818	0	High	1
NKFFJOOI_04818	hypothetical protein		18	38	3	Master Protein	High	FALSE	0	9.11	3	112	12.1	6.04	4.59	3						NKFFJOOI_04818	0	High	1
NKFFJOOI_00480	Inner membrane protein YedI		18	25	6	Master Protein	High	FALSE	0	20.119	6	288	30.8	6.05	4.82	6						NKFFJOOI_00480	0	High	1
NKFFJOOI_07975	hypothetical protein		18	27	4	Master Protein	High	FALSE	0	10	4	181	21.1	8.81	3.23	4						NKFFJOOI_07975	0	High	1
NKFFJOOI_00933	HTH-type transcriptional activator RhaR		18	16	4	Master Protein	High	FALSE	0	11.719	4	329	37.6	9.2	3.67	4						NKFFJOOI_00933	0	High	1
NKFFJOOI_04608	hypothetical protein		18	17	6	Master Protein	High	FALSE	0	15.406	6	360	41.7	7.65	3.35	6						NKFFJOOI_04608	0	High	1
NKFFJOOI_00361	hypothetical protein		18	10	6	Master Protein	High	FALSE	0	13.216	6	592	67.4	5.91	3.68	6						NKFFJOOI_00361	0	High	1
NKFFJOOI_00095	Dihydroneopterin aldolase		18	37	4	Master Protein	High	FALSE	0	11.529	4	123	13.7	6.52	3.29	4	other metabolic processes	other cell component	other molecular function			A0A1H4L1A1; NKFFJOOI_00095	0	High	1
NKFFJOOI_07952	hypothetical protein		18	22	5	Master Protein	High	FALSE	0	11.075	5	227	26.6	5.11	3.83	5						NKFFJOOI_07952	0	High	1
NKFFJOOI_06472	hypothetical protein		18	12	5	Master Protein	High	FALSE	0	9.98	5	500	55.1	5.24	2.44	5						NKFFJOOI_06472	0	High	1
NKFFJOOI_04856	Acetylornithine aminotransferase		18	25	8	Master Protein	High	FALSE	0	19.443	8	374	40.9	6.58	4.78	8						NKFFJOOI_04856	0	High	1
NKFFJOOI_00249	hypothetical protein		18	7	6	Master Protein	High	FALSE	0	12.775	6	880	100.1	8.29	4.73	6						NKFFJOOI_00249	0	High	1
NKFFJOOI_00407	hypothetical protein		18	26	8	Master Protein	High	FALSE	0	20.429	8	424	47	5.16	2.13	8						NKFFJOOI_00407	0	High	1
NKFFJOOI_04916	Vitamin B12 transporter BtuB		18	10	8	Master Protein	High	FALSE	0	14.414	8	763	85.9	4.97	3.79	8						NKFFJOOI_04916	0	High	1
NKFFJOOI_06926	hypothetical protein		18	25	5	Master Protein	High	FALSE	0	14.146	5	236	26.6	5.24	4.48	5						NKFFJOOI_06926	0	High	1
NKFFJOOI_06381	Uracil phosphoribosyltransferase		18	15	3	Master Protein	High	FALSE	0	8.626	3	219	24.3	5.16	4.49	3						NKFFJOOI_06381	0	High	1
NKFFJOOI_06989	2-succinylbenzoate--CoA ligase		18	28	6	Master Protein	High	FALSE	0	18.867	6	355	39.4	6.37	3.42	6						NKFFJOOI_06989	0	High	1
NKFFJOOI_03270	Transcription termination factor Rho		18	7	1	Master Protein	High	FALSE	0	12.19	3	421	47	6.01	5.7	3						A0ABT1CRJ1; NKFFJOOI_03270	0	High	1
NKFFJOOI_06141	hypothetical protein		18	24	5	Master Protein	High	FALSE	0	15.223	5	264	29.5	4.51	3.13	5						NKFFJOOI_06141	0	High	1
NKFFJOOI_08248	hypothetical protein		18	19	5	Master Protein	High	FALSE	0	16.661	5	365	40.2	4.28	4.87	5						NKFFJOOI_08248	0	High	1
NKFFJOOI_07470	Imidazole glycerol phosphate synthase subunit HisH		18	39	6	Master Protein	High	FALSE	0	17.475	6	193	21	5.05	3.91	6						NKFFJOOI_07470	0	High	1
NKFFJOOI_05790	hypothetical protein		18	29	6	Master Protein	High	FALSE	0	16.043	6	221	24.3	9.36	3.67	6						NKFFJOOI_05790	0	High	1
NKFFJOOI_04604	hypothetical protein		18	19	7	Master Protein	High	FALSE	0	14.524	7	378	43.3	7.78	3.66	7						NKFFJOOI_04604	0	High	1
NKFFJOOI_07248	ECF RNA polymerase sigma factor SigW		18	27	6	Master Protein	High	FALSE	0	14.353	6	186	21.6	8.69	4.45	6						A0ABY0U1W9; NKFFJOOI_07248	0	High	1
NKFFJOOI_07985	Oxygen-insensitive NAD(P)H nitroreductase		18	28	4	Master Protein	High	FALSE	0	10.492	4	200	22.9	7.53	2.04	4						NKFFJOOI_07985	0	High	1
NKFFJOOI_01376	Bifunctional protein PyrR		18	20	3	Master Protein	High	FALSE	0	9.818	3	165	18.7	9	4.46	3			other molecular function			A0A1H4PV60; NKFFJOOI_01376	0	High	1
NKFFJOOI_07161	23S rRNA (uracil-C(5))-methyltransferase RlmCD		18	19	6	Master Protein	High	FALSE	0	16.448	6	470	54	7.97	2.78	6						NKFFJOOI_07161	0	High	1
NKFFJOOI_04922	hypothetical protein		18	20	3	Master Protein	High	FALSE	0	7.697	3	173	19.7	4.88	4.39	3						NKFFJOOI_04922	0	High	1
NKFFJOOI_00327	hypothetical protein		18	9	4	Master Protein	High	FALSE	0	9.882	4	564	62.6	4.82	3.33	4						NKFFJOOI_00327	0	High	1
NKFFJOOI_05143	hypothetical protein		18	19	4	Master Protein	High	FALSE	0	16.856	4	245	27.8	5.06	3.23	4						NKFFJOOI_05143	0	High	1
NKFFJOOI_00866	hypothetical protein		18	34	6	Master Protein	High	FALSE	0	16.191	6	196	22	5.29	4.39	6	other biological processes	cytosol	nucleic acid binding activity;other molecular function			A0A1H4NKC1; NKFFJOOI_00866	0	High	1
NKFFJOOI_08279	Ribonuclease 3		18	32	6	Master Protein	High	FALSE	0	12.963	6	244	27.9	9.11	3.08	6						A0ABY0UYC8; NKFFJOOI_08279	0	High	1
NKFFJOOI_04894	hypothetical protein		18	28	7	Master Protein	High	FALSE	0	14.091	7	303	34	6.16	3.01	7						NKFFJOOI_04894	0	High	1
NKFFJOOI_08126	N-ethylmaleimide reductase		18	16	5	Master Protein	High	FALSE	0	12.074	5	369	41.7	5.57	2.6	5						NKFFJOOI_08126	0	High	1
NKFFJOOI_04839	hypothetical protein		18	31	6	Master Protein	High	FALSE	0	11.772	6	179	20.5	9.13	2.93	6						NKFFJOOI_04839	0	High	1
NKFFJOOI_04704	DNA-binding protein HU	ihfA	18	36	3	Master Protein	High	FALSE	0	8.667	3	96	10.5	9.6	6.52	3	cell organization and biogenesis	cytosol	nucleic acid binding activity;other molecular function	Pf00216		A0A0F9YMM9; A0A1B7Z3P1; A0A1H4KAZ0; A0A1H7KR05; A0A1I6HIS2; A0A1M6JMF0; A0A1N6NVY3; A0A1T5AA49; A0A4R7CXS3; A0A4R7JVL1; A0A653Q0G9; A0ABT8RPR0; A0ABY1SI60; mart:BTR34_06905; NKFFJOOI_04704	0	High	1
NKFFJOOI_04649	Lipoprotein signal peptidase		18	20	4	Master Protein	High	FALSE	0	10.067	4	225	25.6	4.91	3.93	4						NKFFJOOI_04649	0	High	1
NKFFJOOI_07021	Tyrosine-protein phosphatase YwqE		17	15	4	Master Protein	High	FALSE	0	7.821	4	246	28.3	7.05	3.9	4						NKFFJOOI_07021	0	High	1
NKFFJOOI_07533	hypothetical protein		17	28	5	Master Protein	High	FALSE	0	13.396	5	229	25.9	7.06	4.47	5						NKFFJOOI_07533	0	High	1
NKFFJOOI_00581	hypothetical protein		17	15	3	Master Protein	High	FALSE	0	7.316	3	192	21.5	5.11	1.61	3						NKFFJOOI_00581	0	High	1
NKFFJOOI_07417	Aminodeoxychorismate synthase component 1		17	19	5	Master Protein	High	FALSE	0	13.385	5	330	37.7	6.46	1.87	5						NKFFJOOI_07417	0	High	1
NKFFJOOI_00533	tRNA1(Val) (adenine(37)-N6)-methyltransferase		17	17	3	Master Protein	High	FALSE	0	10.609	3	219	24.4	4.48	3.03	3						NKFFJOOI_00533	0	High	1
NKFFJOOI_08266	D-xylose-proton symporter		17	9	5	Master Protein	High	FALSE	0	12.92	5	446	49.5	8.81	5	5						A0ABY0UY99; NKFFJOOI_08266	0	High	1
NKFFJOOI_05961	Thermoresistant gluconokinase		17	39	4	Master Protein	High	FALSE	0	14.279	4	162	18.3	8.09	5.06	4						NKFFJOOI_05961	0	High	1
NKFFJOOI_04871	putative glycosyltransferase		17	22	5	Master Protein	High	FALSE	0	13.618	5	229	25.8	8.41	3.38	5						NKFFJOOI_04871	0	High	1
NKFFJOOI_01238	Bacitracin transport ATP-binding protein BcrA		17	28	7	Master Protein	High	FALSE	0	19.428	7	300	33.1	7.96	3.95	7						NKFFJOOI_01238	0	High	1
NKFFJOOI_05971	hypothetical protein		17	25	4	Master Protein	High	FALSE	0	10.944	4	110	12.9	4.93	3.33	4	RNA metabolism OR transcription;other metabolic processes	other cell component	nucleic acid binding activity;other molecular function			A0A1H4T2U6; A0A653XPW5; NKFFJOOI_05971	0	High	1
NKFFJOOI_05048	Small heat shock protein IbpB		17	35	5	Master Protein	High	FALSE	0	15.813	5	142	16.2	8.81	3.3	5						NKFFJOOI_05048	0	High	1
NKFFJOOI_07418	hypothetical protein		17	35	5	Master Protein	High	FALSE	0	13.067	5	199	23.2	7.49	2.58	5						NKFFJOOI_07418	0	High	1
NKFFJOOI_05906	Acyl carrier protein phosphodiesterase		17	32	5	Master Protein	High	FALSE	0	13.785	5	197	23.5	7.08	4.72	5	other metabolic processes		other molecular function		90594231	A0A1H4SUS7; NKFFJOOI_05906	0	High	1
NKFFJOOI_07464	Histidine biosynthesis bifunctional protein HisIE		17	34	5	Master Protein	High	FALSE	0	14.211	5	202	22.8	5.11	5.23	5						NKFFJOOI_07464	0	High	1
NKFFJOOI_00114	UDP-N-acetylbacillosamine N-acetyltransferase		17	16	3	Master Protein	High	FALSE	0	8.047	3	210	22.7	8.63	2.65	3						NKFFJOOI_00114	0	High	1
NKFFJOOI_06223	hypothetical protein		17	19	4	Master Protein	High	FALSE	0	10.388	4	235	26.7	5.63	2.74	4						NKFFJOOI_06223	0	High	1
NKFFJOOI_00280	tRNA-specific adenosine deaminase		17	30	5	Master Protein	High	FALSE	0	11.247	5	145	16.4	8.29	2.87	5	other metabolic processes	other cell component	other molecular function			A0A1H4LJK1; NKFFJOOI_00280	0	High	1
NKFFJOOI_05924	Ribosomal large subunit pseudouridine synthase C		17	25	5	Master Protein	High	FALSE	0	13.655	5	232	26.6	9.94	3.26	5	RNA metabolism OR transcription;other metabolic processes		nucleic acid binding activity;other molecular function			A0A1H4SWZ9; NKFFJOOI_05924	0	High	1
NKFFJOOI_06388	hypothetical protein		17	8	6	Master Protein	High	FALSE	0	11.955	6	1010	114.3	6.13	2.51	6						NKFFJOOI_06388	0	High	1
NKFFJOOI_05021	hypothetical protein		17	13	4	Master Protein	High	FALSE	0	9.698	4	323	36.8	7.64	5.08	4						NKFFJOOI_05021	0	High	1
NKFFJOOI_07635	hypothetical protein		17	18	2	Master Protein	High	FALSE	0	4.881	2	125	13.4	9.44	8.11	2						A0ABY0UG56; NKFFJOOI_07635	0	High	1
NKFFJOOI_00746	Glucitol operon repressor		17	20	4	Master Protein	High	FALSE	0	12.68	4	253	27.8	7.12	3.64	4						A0ABY0URB5; NKFFJOOI_00746	0	High	1
NKFFJOOI_01351	hypothetical protein		17	15	4	Master Protein	High	FALSE	0	12.603	4	342	38.7	5.1	2.66	4						NKFFJOOI_01351	0	High	1
NKFFJOOI_01269	putative GTPase		17	19	6	Master Protein	High	FALSE	0	13.187	6	329	36.1	8.57	2.3	6						NKFFJOOI_01269	0	High	1
NKFFJOOI_06047	Small-conductance mechanosensitive channel		17	20	5	Master Protein	High	FALSE	0	9.962	5	293	32.9	6.61	5.42	5						NKFFJOOI_06047	0	High	1
NKFFJOOI_04609	Bis(5'-nucleosyl)-tetraphosphatase, symmetrical		17	41	8	Master Protein	High	FALSE	0	24.381	8	244	28.3	5.99	3.32	8						NKFFJOOI_04609	0	High	1
NKFFJOOI_05778	3-oxoacyl-[acyl-carrier-protein] reductase FabG		17	19	4	Master Protein	High	FALSE	0	11.234	4	259	27.9	6.11	1.83	4						NKFFJOOI_05778	0	High	1
NKFFJOOI_07033	hypothetical protein		17	10	6	Master Protein	High	FALSE	0	16.329	6	630	68.8	4.3	4.86	6						NKFFJOOI_07033	0	High	1
NKFFJOOI_05124	hypothetical protein		17	25	5	Master Protein	High	FALSE	0	10.823	5	208	23.5	5.33	3.27	5						NKFFJOOI_05124	0	High	1
NKFFJOOI_07567	Aminodeoxychorismate lyase		17	18	4	Master Protein	High	FALSE	0	9.976	4	285	32.6	5.07	3.01	4						NKFFJOOI_07567	0	High	1
NKFFJOOI_04809	hypothetical protein		17	40	4	Master Protein	High	FALSE	0	11.026	4	115	13.6	9.23	3.48	4						NKFFJOOI_04809	0	High	1
NKFFJOOI_00686	Protein YrdA		17	24	4	Master Protein	High	FALSE	0	11.321	4	169	18	7.43	2.62	4						NKFFJOOI_00686	0	High	1
NKFFJOOI_01079	Succinate-semialdehyde dehydrogenase [NADP(+)] GabD		17	12	5	Master Protein	High	FALSE	0	12.19	5	482	52.9	5.12	2.53	5						NKFFJOOI_01079	0	High	1
NKFFJOOI_07638	hypothetical protein		17	17	5	Master Protein	High	FALSE	0	9.763	5	320	37.2	9.22	4.87	5						NKFFJOOI_07638	0	High	1
NKFFJOOI_07599	putative ABC transporter ATP-binding protein YbiT		17	16	6	Master Protein	High	FALSE	0	15.733	6	545	62.1	5.52	2.67	6						NKFFJOOI_07599	0	High	1
NKFFJOOI_04741	Adaptive-response sensory-kinase SasA		17	19	7	Master Protein	High	FALSE	0	18.033	7	382	43.2	9.38	3.41	7						NKFFJOOI_04741	0	High	1
NKFFJOOI_01367	HTH-type transcriptional repressor KstR2		17	35	6	Master Protein	High	FALSE	0	17.719	6	194	22.7	7.39	2.67	6						NKFFJOOI_01367	0	High	1
NKFFJOOI_09301	ATP synthase subunit c		17	25	2	Master Protein	High	FALSE	0	4.452	2	72	7.5	4.91	6.93	2						NKFFJOOI_09301	0	High	1
NKFFJOOI_06324	Guanine deaminase		17	33	4	Master Protein	High	FALSE	0	11.379	4	158	18	5.24	2.51	4						NKFFJOOI_06324	0	High	1
NKFFJOOI_01390	hypothetical protein		17	32	4	Master Protein	High	FALSE	0	10.385	4	140	16.1	6.37	2.16	4						NKFFJOOI_01390	0	High	1
NKFFJOOI_05752	hypothetical protein		17	13	5	Master Protein	High	FALSE	0	10.985	5	355	40.6	8.41	2.34	5						NKFFJOOI_05752	0	High	1
NKFFJOOI_00359	hypothetical protein		17	19	4	Master Protein	High	FALSE	0	9.963	4	303	33.6	5.82	2.3	4						NKFFJOOI_00359	0	High	1
NKFFJOOI_00666	hypothetical protein		17	18	5	Master Protein	High	FALSE	0	14.157	5	243	27.7	5.26	2.58	5						NKFFJOOI_00666	0	High	1
NKFFJOOI_04673	Exodeoxyribonuclease		16	19	4	Master Protein	High	FALSE	0	7.681	4	254	29.1	5.69	3.32	4						NKFFJOOI_04673	0	High	1
NKFFJOOI_06018	hypothetical protein		16	34	4	Master Protein	High	FALSE	0	15.222	4	158	18.6	5.15	3.47	4						A0A1H4T8Y3; NKFFJOOI_06018	0	High	1
NKFFJOOI_07705	N-alpha-acetyl-L-2,4-diaminobutyric acid deacetylase		16	15	5	Master Protein	High	FALSE	0	11.509	5	323	35.8	9.09	4.1	5						A0ABY0UGV3; NKFFJOOI_07705	0	High	1
NKFFJOOI_00939	hypothetical protein		16	18	3	Master Protein	High	FALSE	0	6.066	3	194	22.1	9.57	3.91	3						NKFFJOOI_00939	0	High	1
NKFFJOOI_05008	HTH-type transcriptional regulator DegA		16	18	5	Master Protein	High	FALSE	0	13.573	5	338	37.5	8.87	3.38	5						NKFFJOOI_05008	0	High	1
NKFFJOOI_06905	HTH-type transcriptional activator RhaS		16	19	5	Master Protein	High	FALSE	0	14.212	5	293	34.8	8.76	1.88	5						NKFFJOOI_06905	0	High	1
NKFFJOOI_00144	hypothetical protein		16	24	3	Master Protein	High	FALSE	0	8.827	3	115	13	4.59	2.93	3						NKFFJOOI_00144	0	High	1
NKFFJOOI_07428	Putative nucleoside permease NupX		16	10	4	Master Protein	High	FALSE	0	12.074	4	486	51.8	5.1	4.92	4	transport	plasma membrane;other membranes	transporter activity			A0A1H4JKC9; NKFFJOOI_07428	0	High	1
NKFFJOOI_05025	hypothetical protein		16	33	4	Master Protein	High	FALSE	0	10.374	4	144	16.8	5.06	4.31	4						NKFFJOOI_05025	0	High	1
NKFFJOOI_04775	hypothetical protein		16	12	4	Master Protein	High	FALSE	0	7.387	4	325	36.4	8.95	2.99	4						NKFFJOOI_04775	0	High	1
NKFFJOOI_06440	Formylglycine-generating enzyme		16	22	5	Master Protein	High	FALSE	0	11.545	5	377	42	5.64	1.77	5						NKFFJOOI_06440	0	High	1
NKFFJOOI_06268	Ureidoglycolate lyase		16	18	4	Master Protein	High	FALSE	0	13.223	4	285	31.5	4.88	3.68	4						NKFFJOOI_06268	0	High	1
NKFFJOOI_05855	Copper-exporting P-type ATPase		16	10	5	Master Protein	High	FALSE	0	12.352	5	836	90.9	5.91	1.49	5						NKFFJOOI_05855	0	High	1
NKFFJOOI_04745	hypothetical protein		16	35	4	Master Protein	High	FALSE	0	13.18	4	195	23.3	6.37	2.32	4						NKFFJOOI_04745	0	High	1
NKFFJOOI_05766	Zinc-type alcohol dehydrogenase-like protein		16	21	6	Master Protein	High	FALSE	0	12.7	6	335	36.9	5.71	2.46	6						NKFFJOOI_05766	0	High	1
NKFFJOOI_01094	hypothetical protein		16	27	3	Master Protein	High	FALSE	0	8.246	3	107	12.7	6.8	2.67	3						NKFFJOOI_01094	0	High	1
NKFFJOOI_00052	GTP 3',8-cyclase		16	16	6	Master Protein	High	FALSE	0	15.815	6	464	53.4	5.43	2.49	6						NKFFJOOI_00052	0	High	1
NKFFJOOI_07359	hypothetical protein		16	40	4	Master Protein	High	FALSE	0	12.322	4	113	13	4.65	3.61	4						A0A1H4JGM8; NKFFJOOI_07359	0	High	1
NKFFJOOI_01014	hypothetical protein		16	25	5	Master Protein	High	FALSE	0	13.417	5	234	26.7	8.27	3.97	5						NKFFJOOI_01014	0	High	1
NKFFJOOI_00899	hypothetical protein		16	27	7	Master Protein	High	FALSE	0	13.413	7	304	36	9.35	2.46	7						A0A1H4NPW1; NKFFJOOI_00899	0	High	1
NKFFJOOI_01019	hypothetical protein		16	30	4	Master Protein	High	FALSE	0	9.048	4	164	18.7	8.29	3.04	4			other molecular function			A0A1H4P2H4; NKFFJOOI_01019	0	High	1
NKFFJOOI_00386	hypothetical protein		16	17	4	Master Protein	High	FALSE	0	11.399	4	244	27.7	6.14	4.08	4						NKFFJOOI_00386	0	High	1
NKFFJOOI_04699	Biotin synthase	bioB	16	19	5	Master Protein	High	FALSE	0	10.417	5	364	40.4	5.53	3.36	5	other metabolic processes		other molecular function		90593973	A0A1H4KB77; NKFFJOOI_04699	0	High	1
NKFFJOOI_01247	Chondroitin synthase		16	19	6	Master Protein	High	FALSE	0	10.227	6	272	31.5	8.68	3.58	6			other molecular function			A0A653UH20; NKFFJOOI_01247	0	High	1
NKFFJOOI_00760	hypothetical protein		16	3	3	Master Protein	High	FALSE	0	6.46	3	950	102.8	4.01	2.71	3						NKFFJOOI_00760	0	High	1
NKFFJOOI_01308	Sec-independent protein translocase protein TatCy		16	16	4	Master Protein	High	FALSE	0	11.166	4	286	32.6	9.26	3.86	4						NKFFJOOI_01308	0	High	1
NKFFJOOI_06437	Hippurate hydrolase		16	16	6	Master Protein	High	FALSE	0	15.436	6	377	41.9	5.72	3.42	6						NKFFJOOI_06437	0	High	1
NKFFJOOI_00396	hypothetical protein		16	33	4	Master Protein	High	FALSE	0	11.043	4	163	18.7	4.98	3.53	4						NKFFJOOI_00396	0	High	1
NKFFJOOI_00150	hypothetical protein		16	8	3	Master Protein	High	FALSE	0	9.418	3	461	52.5	9.55	3.75	3						NKFFJOOI_00150	0	High	1
NKFFJOOI_04708	hypothetical protein		16	27	5	Master Protein	High	FALSE	0	12.066	5	177	20.2	5.92	4.2	5						NKFFJOOI_04708	0	High	1
NKFFJOOI_06266	Cyclopentanol dehydrogenase		16	26	6	Master Protein	High	FALSE	0	10.509	6	259	28.1	6.68	3.49	6						A0A1H4UDJ5; NKFFJOOI_06266	0	High	1
NKFFJOOI_06060	putative siderophore transport system ATP-binding protein YusV		16	25	5	Master Protein	High	FALSE	0	12.935	5	228	25.1	8.22	2.74	5						NKFFJOOI_06060	0	High	1
NKFFJOOI_07079	N-acetylmuramic acid 6-phosphate etherase		16	24	5	Master Protein	High	FALSE	0	12.417	5	270	29	6.96	3.62	5						NKFFJOOI_07079	0	High	1
NKFFJOOI_08017	hypothetical protein		16	22	5	Master Protein	High	FALSE	0	12.487	5	231	25.5	8	2.41	5						NKFFJOOI_08017	0	High	1
NKFFJOOI_05004	putative symporter YidK		16	7	4	Master Protein	High	FALSE	0	8.469	4	549	59.1	8.35	3.36	4						NKFFJOOI_05004	0	High	1
NKFFJOOI_07310	Demethylmenaquinone methyltransferase	menG	16	35	6	Master Protein	High	FALSE	0	15.259	6	243	26.7	8.57	3.84	6	other metabolic processes		other molecular function			A0A1H4JDY6; NKFFJOOI_07310	0	High	1
NKFFJOOI_00049	Lipoprotein-releasing system transmembrane protein LolE		16	10	4	Master Protein	High	FALSE	0	8.275	4	390	42.9	9.07	3.64	4						NKFFJOOI_00049	0	High	1
NKFFJOOI_06940	Ribonuclease BN		16	20	6	Master Protein	High	FALSE	0	11.022	6	258	29.3	7.01	3.78	6						NKFFJOOI_06940	0	High	1
NKFFJOOI_07106	6,7-dimethyl-8-ribityllumazine synthase		16	40	5	Master Protein	High	FALSE	0	15.91	5	160	17.1	5.29	2.39	5						A0ABY0UJA7; NKFFJOOI_07106	0	High	1
NKFFJOOI_07463	2-methoxy-6-polyprenyl-1,4-benzoquinol methylase, mitochondrial		16	22	5	Master Protein	High	FALSE	0	13.521	5	245	27.6	5.96	2.7	5						NKFFJOOI_07463	0	High	1
NKFFJOOI_08817	hypothetical protein		16	23	5	Master Protein	High	FALSE	0	13.478	5	244	27.9	7.97	2.17	5						NKFFJOOI_08817	0	High	1
NKFFJOOI_00409	hypothetical protein		16	14	3	Master Protein	High	FALSE	0	6.85	3	190	21.9	5.25	2.77	3						NKFFJOOI_00409	0	High	1
NKFFJOOI_00759	hypothetical protein		16	14	4	Master Protein	High	FALSE	0	11.909	4	317	35.5	6.7	3.5	4						NKFFJOOI_00759	0	High	1
NKFFJOOI_06455	GDP-mannose pyrophosphatase NudK		15	24	4	Master Protein	High	FALSE	0	8.66	4	193	21.8	4.73	2.54	4						NKFFJOOI_06455	0	High	1
NKFFJOOI_04713	hypothetical protein		15	19	4	Master Protein	High	FALSE	0	7.301	4	247	27.7	5.41	2.28	4						NKFFJOOI_04713	0	High	1
NKFFJOOI_06333	hypothetical protein		15	12	4	Master Protein	High	FALSE	0	9.422	4	424	49.2	5.81	2.05	4						NKFFJOOI_06333	0	High	1
NKFFJOOI_07715	hypothetical protein		15	27	3	Master Protein	High	FALSE	0	7.47	3	123	14.9	9.6	3.05	3						NKFFJOOI_07715	0	High	1
NKFFJOOI_07577	L-aspartate dehydrogenase		15	24	6	Master Protein	High	FALSE	0	16.271	6	263	28.7	7.65	2.77	6						NKFFJOOI_07577	0	High	1
NKFFJOOI_01307	hypothetical protein		15	20	2	Master Protein	High	FALSE	0	6.637	2	116	13.1	5.12	3.22	2	other biological processes		other molecular function			A0A1H4PNJ2; NKFFJOOI_01307	0	High	1
NKFFJOOI_06040	hypothetical protein		15	28	3	Master Protein	High	FALSE	0	9.209	3	121	13.5	5.02	4.33	3						NKFFJOOI_06040	0	High	1
NKFFJOOI_06146	hypothetical protein		15	10	7	Master Protein	High	FALSE	0	14.98	7	747	83.6	7.14	3.56	7						NKFFJOOI_06146	0	High	1
NKFFJOOI_00043	hypothetical protein		15	17	3	Master Protein	High	FALSE	0	11.961	3	253	28.4	3.89	6.31	3						NKFFJOOI_00043	0	High	1
NKFFJOOI_00984	hypothetical protein		15	25	3	Master Protein	High	FALSE	0	5.794	3	142	15.6	5.52	2.16	3						NKFFJOOI_00984	0	High	1
NKFFJOOI_00962	hypothetical protein		15	22	3	Master Protein	High	FALSE	0	6.827	3	125	14.9	7.28	3.25	3						NKFFJOOI_00962	0	High	1
NKFFJOOI_08137	Cytidine deaminase		15	35	4	Master Protein	High	FALSE	0	11.078	4	162	17.5	4.82	2.08	4	other metabolic processes	cytosol	other molecular function			A0A1H4JLJ4; NKFFJOOI_08137	0	High	1
NKFFJOOI_00157	ATP synthase subunit c	atpE	15	22	2	Master Protein	High	FALSE	0	6.442	2	64	6.3	8.66	6.35	2	other metabolic processes;transport	plasma membrane;other membranes	transporter activity;other molecular function		90593597	A0A1H4L776; A0A1I6HVJ8; A0A1M6KLX8; A0A4R7DBX9; A0A4R7K5V7; A0A653R917; NKFFJOOI_00157	0	High	1
NKFFJOOI_08296	hypothetical protein		15	34	4	Master Protein	High	FALSE	0	9.711	4	131	15.4	7.4	3.1	4						NKFFJOOI_08296	0	High	1
NKFFJOOI_06005	hypothetical protein		15	25	3	Master Protein	High	FALSE	0	8.717	3	147	16.9	6.32	4.46	3						NKFFJOOI_06005	0	High	1
NKFFJOOI_01255	Beta-N-acetylhexosaminidase		15	9	5	Master Protein	High	FALSE	0	10.709	5	522	59.2	5.24	3.44	5						NKFFJOOI_01255	0	High	1
NKFFJOOI_07514	hypothetical protein		15	24	4	Master Protein	High	FALSE	0	14.858	4	210	20.9	4.78	2.5	4						A0A1H4RPG7; A0A653WGX6; NKFFJOOI_07514	0	High	1
NKFFJOOI_01271	Aldose 1-epimerase		15	38	7	Master Protein	High	FALSE	0	16.451	7	291	33.2	6.29	3.39	7						NKFFJOOI_01271	0	High	1
NKFFJOOI_08662	hypothetical protein		15	7	4	Master Protein	High	FALSE	0	11.261	4	603	66.5	8.88	2.3	4						NKFFJOOI_08662	0	High	1
NKFFJOOI_07048	hypothetical protein		15	15	3	Master Protein	High	FALSE	0	6.49	3	225	25	4.15	1.84	3						NKFFJOOI_07048	0	High	1
NKFFJOOI_07065	Ribosomal RNA small subunit methyltransferase E		15	11	4	Master Protein	High	FALSE	0	9.626	4	235	26.7	7.46	4.71	4						NKFFJOOI_07065	0	High	1
NKFFJOOI_00938	hypothetical protein		15	15	3	Master Protein	High	FALSE	0	5.583	3	188	20.9	9.25	4.82	3						NKFFJOOI_00938	0	High	1
NKFFJOOI_00110	dTDP-4-dehydrorhamnose 3,5-epimerase		15	36	5	Master Protein	High	FALSE	0	13.192	5	181	20.7	5.43	4.75	5						NKFFJOOI_00110	0	High	1
NKFFJOOI_07266	ECF RNA polymerase sigma factor SigW		15	19	4	Master Protein	High	FALSE	0	11.657	4	208	24	8.63	3.62	4	RNA metabolism OR transcription;other metabolic processes;other biological processes		nucleic acid binding activity;other molecular function			A0A1H4JC87; NKFFJOOI_07266	0	High	1
NKFFJOOI_06365	Acetylxylan esterase		15	18	5	Master Protein	High	FALSE	0	14.63	5	309	34.7	5.97	2.17	5						NKFFJOOI_06365	0	High	1
NKFFJOOI_04627	Bicarbonate transporter BicA		15	8	4	Master Protein	High	FALSE	0	8.802	4	543	59.1	7.87	3.9	4		other membranes				A0A1H4KGF1; NKFFJOOI_04627	0	High	1
NKFFJOOI_06911	putative oxidoreductase		15	24	4	Master Protein	High	FALSE	0	14.924	4	246	25.9	6.09	2.63	4			other molecular function	Pf00106		A0A6I2MJ06; NKFFJOOI_06911	0	High	1
NKFFJOOI_05785	putative NTE family protein		14	19	5	Master Protein	High	FALSE	0	9.469	5	255	28.3	7.39	2.58	5						NKFFJOOI_05785	0	High	1
NKFFJOOI_00614	hypothetical protein		14	21	4	Master Protein	High	FALSE	0	9.185	4	222	25.3	5.6	3.18	4						NKFFJOOI_00614	0	High	1
NKFFJOOI_00275	putative protein YedJ		14	22	5	Master Protein	High	FALSE	0	9.617	5	225	25.7	8.21	2.92	5						A0ABY0UW36; NKFFJOOI_00275	0	High	1
NKFFJOOI_00224	hypothetical protein		14	18	4	Master Protein	High	FALSE	0	11.931	4	325	37.6	7.02	3.47	4						NKFFJOOI_00224	0	High	1
NKFFJOOI_01039	Glucose 1-dehydrogenase		14	20	4	Master Protein	High	FALSE	0	9.98	4	272	29.6	5.48	1.57	4						NKFFJOOI_01039	0	High	1
NKFFJOOI_07245	ECF RNA polymerase sigma factor RpoE		14	26	4	Master Protein	High	FALSE	0	12.578	4	187	21.4	5.34	6.19	4	RNA metabolism OR transcription;other metabolic processes;other biological processes		nucleic acid binding activity;other molecular function			A0A1H4JAV4; NKFFJOOI_07245	0	High	1
NKFFJOOI_06396	hypothetical protein		14	10	4	Master Protein	High	FALSE	0	9.298	4	431	48.8	9.16	1.69	4						NKFFJOOI_06396	0	High	1
NKFFJOOI_04920	hypothetical protein		14	31	3	Master Protein	High	FALSE	0	7.039	3	119	12.3	4.42	3.98	3	transport	plasma membrane;other membranes	transporter activity			A0A1H4JX20; NKFFJOOI_04920	0	High	1
NKFFJOOI_04870	hypothetical protein		14	9	5	Master Protein	High	FALSE	0	8.711	5	494	56.7	8.81	3.47	5						NKFFJOOI_04870	0	High	1
NKFFJOOI_00691	hypothetical protein		14	10	4	Master Protein	High	FALSE	0	9.24	4	416	46.6	9.17	2.87	4						NKFFJOOI_00691	0	High	1
NKFFJOOI_07035	Teichuronic acid biosynthesis protein TuaB		14	5	3	Master Protein	High	FALSE	0	7.214	3	469	53.4	9.58	3.52	3						NKFFJOOI_07035	0	High	1
NKFFJOOI_08016	hypothetical protein		14	6	3	Master Protein	High	FALSE	0	6.622	3	426	45.4	7.39	3.5	3						NKFFJOOI_08016	0	High	1
NKFFJOOI_07296	Na(+)-translocating NADH-quinone reductase subunit D	nqrD	14	14	3	Master Protein	High	FALSE	0	8.368	3	215	23.1	6.65	4.17	3	transport	plasma membrane;other membranes;other cell component	other molecular function			A0A1H4JF60; NKFFJOOI_07296	0	High	1
NKFFJOOI_08287	DNA polymerase IV		14	16	5	Master Protein	High	FALSE	0	11.153	5	367	41.6	9.31	2.06	5						NKFFJOOI_08287	0	High	1
NKFFJOOI_06145	hypothetical protein		14	16	4	Master Protein	High	FALSE	0	10.541	4	263	30.6	5.58	2.26	4						NKFFJOOI_06145	0	High	1
NKFFJOOI_07104	DNA mismatch repair protein MutL		14	11	6	Master Protein	High	FALSE	0	12.95	6	617	69.3	5.94	1.45	6						NKFFJOOI_07104	0	High	1
NKFFJOOI_04838	putative protein		14	18	5	Master Protein	High	FALSE	0	10.369	5	426	47.1	8.29	2.45	5						NKFFJOOI_04838	0	High	1
NKFFJOOI_08234	Enterobactin exporter EntS		14	10	5	Master Protein	High	FALSE	0	8.163	5	420	45.4	9.19	3.75	5						NKFFJOOI_08234	0	High	1
NKFFJOOI_06201	hypothetical protein		14	17	5	Master Protein	High	FALSE	0	12.366	5	289	33.6	5.38	4.21	5						NKFFJOOI_06201	0	High	1
NKFFJOOI_05770	HTH-type transcriptional activator RhaR		14	28	6	Master Protein	High	FALSE	0	15.345	6	288	33.4	8.03	3.66	6						NKFFJOOI_05770	0	High	1
NKFFJOOI_00929	hypothetical protein		14	9	1	Master Protein	High	FALSE	0.004	3.133	1	99	11.1	9.91	5.01	1						NKFFJOOI_00929	0	High	1
NKFFJOOI_07392	Methionine synthase		14	12	3	Master Protein	High	FALSE	0	8.119	3	334	36.6	4.75	2.46	3						NKFFJOOI_07392	0	High	1
NKFFJOOI_07606	hypothetical protein		14	14	3	Master Protein	High	FALSE	0	6.243	3	196	23	6.24	3.31	3						NKFFJOOI_07606	0	High	1
NKFFJOOI_07518	Vitamin B12 transporter BtuB		14	5	4	Master Protein	High	FALSE	0	6.942	4	797	89.6	5.44	1.77	4						NKFFJOOI_07518	0	High	1
NKFFJOOI_07953	hypothetical protein		14	18	5	Master Protein	High	FALSE	0	14.479	5	392	45	8.31	2.74	5						NKFFJOOI_07953	0	High	1
NKFFJOOI_07349	hypothetical protein		14	12	3	Master Protein	High	FALSE	0	8.011	3	237	27.4	8.28	1.72	3						NKFFJOOI_07349	0	High	1
NKFFJOOI_06320	2-dehydro-3-deoxy-D-gluconate 5-dehydrogenase		14	13	3	Master Protein	High	FALSE	0	8.326	3	256	26.9	5.33	2.25	3						NKFFJOOI_06320	0	High	1
NKFFJOOI_05867	hypothetical protein		14	18	3	Master Protein	High	FALSE	0	8.337	3	182	20.1	6.15	3.77	3						NKFFJOOI_05867	0	High	1
NKFFJOOI_04747	hypothetical protein		14	32	5	Master Protein	High	FALSE	0	9.799	5	228	26.9	7.28	1.68	5						NKFFJOOI_04747	0	High	1
NKFFJOOI_05969	hypothetical protein		14	24	7	Master Protein	High	FALSE	0	18.798	7	304	35.1	7.87	3.26	7						NKFFJOOI_05969	0	High	1
NKFFJOOI_00552	HTH-type transcriptional regulator BenM		14	20	6	Master Protein	High	FALSE	0	10.449	6	295	34	8.92	3.4	6						NKFFJOOI_00552	0	High	1
NKFFJOOI_00467	hypothetical protein		14	3	4	Master Protein	High	FALSE	0	8.825	4	1254	135.1	4.35	2.69	4						NKFFJOOI_00467	0	High	1
NKFFJOOI_07328	Cell division protein FtsZ		14	9	5	Master Protein	High	FALSE	0	12.211	5	637	70.7	4.64	1.54	5						A0ABY0U3A0; NKFFJOOI_07328	0	High	1
NKFFJOOI_05913	hypothetical protein		14	40	5	Master Protein	High	FALSE	0	14.016	5	187	21.8	7.4	2.44	5						NKFFJOOI_05913	0	High	1
NKFFJOOI_06478	hypothetical protein		14	12	3	Master Protein	High	FALSE	0	6.471	3	230	25.4	5.59	1.47	3						NKFFJOOI_06478	0	High	1
NKFFJOOI_07563	ATP-dependent RNA helicase SrmB		14	9	6	Master Protein	High	FALSE	0	9.807	6	631	72.3	7.42	2.01	6						NKFFJOOI_07563	0	High	1
NKFFJOOI_04869	hypothetical protein		14	33	3	Master Protein	High	FALSE	0	10.743	3	153	17	6.92	3.46	3						NKFFJOOI_04869	0	High	1
NKFFJOOI_07053	hypothetical protein		14	26	4	Master Protein	High	FALSE	0	9.588	4	135	15.4	6.32	3.93	4						NKFFJOOI_07053	0	High	1
NKFFJOOI_05012	SusD-like protein P2		14	8	5	Master Protein	High	FALSE	0	8.3	5	509	56.1	4.48	2.48	5		other membranes				A0A1H4JRY4; NKFFJOOI_05012	0	High	1
NKFFJOOI_08183	hypothetical protein		14	41	4	Master Protein	High	FALSE	0	10.726	4	131	15.1	9.58	3.15	4						NKFFJOOI_08183	0	High	1
NKFFJOOI_08815	hypothetical protein		13	31	4	Master Protein	High	FALSE	0	7.193	4	93	10.5	9.13	1.96	4						NKFFJOOI_08815	0	High	1
NKFFJOOI_06909	hypothetical protein		13	40	5	Master Protein	High	FALSE	0	12.396	5	141	16.5	7.37	2.81	5						NKFFJOOI_06909	0	High	1
NKFFJOOI_05974	hypothetical protein		13	31	4	Master Protein	High	FALSE	0	11.386	4	177	20.6	9.28	3.02	4						NKFFJOOI_05974	0	High	1
NKFFJOOI_00831	hypothetical protein		13	14	2	Master Protein	High	FALSE	0	6.276	2	141	16.2	6.25	2.86	2						NKFFJOOI_00831	0	High	1
NKFFJOOI_05884	putative protein YciH		13	39	3	Master Protein	High	FALSE	0	6.633	3	109	12.5	5.68	2.52	3						NKFFJOOI_05884	0	High	1
NKFFJOOI_05033	TonB-dependent receptor P26		13	8	7	Master Protein	High	FALSE	0	13.092	7	1012	111.1	4.83	1.17	7						NKFFJOOI_05033	0	High	1
NKFFJOOI_04976	Protein-glutamate methylesterase/protein-glutamine glutaminase		13	41	5	Master Protein	High	FALSE	0	10.052	5	147	16.8	4.73	2.68	5						NKFFJOOI_04976	0	High	1
NKFFJOOI_00137	hypothetical protein		13	7	2	Master Protein	High	FALSE	0	6.357	2	474	53.1	4.31	5.21	2						NKFFJOOI_00137	0	High	1
NKFFJOOI_05749	hypothetical protein		13	14	3	Master Protein	High	FALSE	0	6.884	3	212	23.2	6.61	2.55	3						NKFFJOOI_05749	0	High	1
NKFFJOOI_07274	Sec-independent protein translocase protein TatA		13	20	2	Master Protein	High	FALSE	0	5.938	2	112	12.4	8.32	1.91	2						NKFFJOOI_07274	0	High	1
NKFFJOOI_07293	hypothetical protein		13	17	3	Master Protein	High	FALSE	0	5.746	3	120	13.8	5.02	2.81	3						A0A1H4JDL6; NKFFJOOI_07293	0	High	1
NKFFJOOI_00763	hypothetical protein		13	20	4	Master Protein	High	FALSE	0	11.794	4	232	25.5	8.98	2.86	4	protein metabolism		other molecular function			A0A1H4N762; NKFFJOOI_00763	0	High	1
NKFFJOOI_06929	Adaptive-response sensory-kinase SasA		13	20	6	Master Protein	High	FALSE	0	14.653	6	440	50.2	6.81	2.74	6						NKFFJOOI_06929	0	High	1
NKFFJOOI_06168	hypothetical protein		13	12	3	Master Protein	High	FALSE	0	6.334	3	244	25.4	4.77	1.68	3						NKFFJOOI_06168	0	High	1
NKFFJOOI_04740	hypothetical protein		13	13	2	Master Protein	High	FALSE	0	4.475	2	116	13.2	7.8	2.52	2		other membranes				A0A1H4K9T1; NKFFJOOI_04740	0	High	1
NKFFJOOI_07466	hypothetical protein		13	21	3	Master Protein	High	FALSE	0	7.652	3	171	19.5	6.55	2.89	3						NKFFJOOI_07466	0	High	1
NKFFJOOI_07588	TonB-dependent receptor P39		13	4	4	Master Protein	High	FALSE	0	6.407	4	1111	121.3	4.72	1.96	4						NKFFJOOI_07588	0	High	1
NKFFJOOI_00703	hypothetical protein		13	22	3	Master Protein	High	FALSE	0	7.226	3	186	21.1	5.63	2.69	3						NKFFJOOI_00703	0	High	1
NKFFJOOI_01243	Heme A synthase		13	16	4	Master Protein	High	FALSE	0	10.9	4	344	39.8	9.29	2.07	4						NKFFJOOI_01243	0	High	1
NKFFJOOI_07002	hypothetical protein		13	38	6	Master Protein	High	FALSE	0	17.786	6	213	24.7	7.11	2.5	6						NKFFJOOI_07002	0	High	1
NKFFJOOI_04996	hypothetical protein		13	27	5	Master Protein	High	FALSE	0	9.449	5	221	24.7	5.25	1.76	5						NKFFJOOI_04996	0	High	1
NKFFJOOI_07150	hypothetical protein		13	55	5	Master Protein	High	FALSE	0	6.468	5	96	11	6.55	2.04	5						A0A1H4PZT8; NKFFJOOI_07150	0	High	1
NKFFJOOI_04993	hypothetical protein		13	6	6	Master Protein	High	FALSE	0	11.415	6	1107	126.1	6.02	1.89	6						NKFFJOOI_04993	0	High	1
NKFFJOOI_04875	Nitric oxide reductase FlRd-NAD(+) reductase		13	12	5	Master Protein	High	FALSE	0	11.059	5	448	51.2	7.25	1.94	5						NKFFJOOI_04875	0	High	1
NKFFJOOI_00563	Kynurenine formamidase		13	14	3	Master Protein	High	FALSE	0	8.945	3	248	27.9	5.73	2.8	3						NKFFJOOI_00563	0	High	1
NKFFJOOI_06919	hypothetical protein		13	21	4	Master Protein	High	FALSE	0	9.794	4	187	20.8	6.34	2.5	4						NKFFJOOI_06919	0	High	1
NKFFJOOI_07385	hypothetical protein		13	17	6	Master Protein	High	FALSE	0	15.334	6	439	50.9	7.15	2.22	6						NKFFJOOI_07385	0	High	1
NKFFJOOI_07665	L-threonine dehydratase biosynthetic IlvA		13	8	3	Master Protein	High	FALSE	0	7.191	3	421	46.5	5.81	1.47	3						NKFFJOOI_07665	0	High	1
NKFFJOOI_01240	hypothetical protein		13	12	4	Master Protein	High	FALSE	0	10.901	4	362	42.7	6.57	1.79	4						A0A1H4PGW2; NKFFJOOI_01240	0	High	1
NKFFJOOI_04845	putative protein		13	21	6	Master Protein	High	FALSE	0	11.404	6	353	41	6.98	2.7	6						NKFFJOOI_04845	0	High	1
NKFFJOOI_05084	hypothetical protein		13	35	4	Master Protein	High	FALSE	0	10.101	4	121	13.8	9.07	1.59	4						NKFFJOOI_05084	0	High	1
NKFFJOOI_00123	hypothetical protein		13	12	4	Master Protein	High	FALSE	0	9.976	4	397	47.1	9.54	2.5	4						NKFFJOOI_00123	0	High	1
NKFFJOOI_06953	hypothetical protein		13	14	6	Master Protein	High	FALSE	0	13.616	6	423	48.7	9	3.45	6						NKFFJOOI_06953	0	High	1
NKFFJOOI_04891	hypothetical protein		13	13	1	Master Protein	High	FALSE	0.007	2.531	1	68	8.5	10.07	2.2	1						NKFFJOOI_04891	0	High	1
NKFFJOOI_07224	Protein-glutamate methylesterase/protein-glutamine glutaminase		13	15	2	Master Protein	High	FALSE	0	5.354	2	134	15.4	5.25	2.81	2						NKFFJOOI_07224	0	High	1
NKFFJOOI_08081	Thiamine-phosphate synthase		13	29	5	Master Protein	High	FALSE	0	11.439	5	213	22.9	8.4	3.33	5						NKFFJOOI_08081	0	High	1
NKFFJOOI_08000	Sodium/glucose cotransporter		13	8	4	Master Protein	High	FALSE	0	5.929	4	495	55.1	7.77	3.33	4						NKFFJOOI_08000	0	High	1
NKFFJOOI_06069	hypothetical protein		13	11	4	Master Protein	High	FALSE	0	8.472	5	407	47.3	6	1.8	5						NKFFJOOI_06069	0	High	1
NKFFJOOI_00728	N5-carboxyaminoimidazole ribonucleotide mutase		13	35	4	Master Protein	High	FALSE	0	15.278	4	162	16.7	6.79	3.65	4						NKFFJOOI_00728	0	High	1
NKFFJOOI_08118	hypothetical protein		13	43	5	Master Protein	High	FALSE	0	13.433	5	152	17.2	8.19	2.7	5		cytosol	nucleic acid binding activity		90594324	A0A1H4S6Z3; A0A653WZB1; NKFFJOOI_08118	0	High	1
NKFFJOOI_06436	Coenzyme PQQ synthesis protein B		13	15	5	Master Protein	High	FALSE	0	9.842	5	326	37	6.71	2.8	5						NKFFJOOI_06436	0	High	1
NKFFJOOI_07176	hypothetical protein		13	16	2	Master Protein	High	FALSE	0	5.766	2	104	11.7	8.41	3.86	2						A0A1H4J7G8; NKFFJOOI_07176	0	High	1
NKFFJOOI_04685	hypothetical protein		13	5	2	Master Protein	High	FALSE	0	4.79	2	544	56	4.11	4.18	2						NKFFJOOI_04685	0	High	1
NKFFJOOI_06348	hypothetical protein		12	28	3	Master Protein	High	FALSE	0	8.854	3	132	15	6.38	2.65	3						A0A1H4U5F6; NKFFJOOI_06348	0	High	1
NKFFJOOI_00611	hypothetical protein		12	7	1	Master Protein	High	FALSE	0.003	3.198	1	143	15.3	8.4	5.5	1		other membranes				A0A1H4MP42; NKFFJOOI_00611	0	High	1
NKFFJOOI_00498	hypothetical protein		12	17	3	Master Protein	High	FALSE	0	8.151	3	188	21.3	9.47	2.19	3						NKFFJOOI_00498	0	High	1
NKFFJOOI_00454	hypothetical protein		12	37	4	Master Protein	High	FALSE	0	10.865	4	128	15	5.33	3.32	4						A0ABY0UUZ8; NKFFJOOI_00454	0	High	1
NKFFJOOI_00695	DNA mismatch repair protein MutS		12	8	6	Master Protein	High	FALSE	0	12.441	6	860	97	6.37	1.86	6						A0ABY0US71; NKFFJOOI_00695	0	High	1
NKFFJOOI_08112	hypothetical protein		12	16	4	Master Protein	High	FALSE	0	10.378	4	363	41.4	6.34	1.7	4						NKFFJOOI_08112	0	High	1
NKFFJOOI_06274	N-acetylglucosamine-6-O-sulfatase		12	4	3	Master Protein	High	FALSE	0	5.793	3	561	65.2	6.1	3.85	3						NKFFJOOI_06274	0	High	1
NKFFJOOI_07216	hypothetical protein		12	19	2	Master Protein	High	FALSE	0	8.226	2	121	13.9	4.15	3.27	2						NKFFJOOI_07216	0	High	1
NKFFJOOI_06467	hypothetical protein		12	17	3	Master Protein	High	FALSE	0	8.229	3	282	32.3	5.62	2.48	3						NKFFJOOI_06467	0	High	1
NKFFJOOI_07971	hypothetical protein		12	32	3	Master Protein	High	FALSE	0	9.893	3	134	14.7	6.79	2.51	3						A0A1H4J4D4; NKFFJOOI_07971	0	High	1
NKFFJOOI_07006	L-serine dehydratase 1		12	13	5	Master Protein	High	FALSE	0	14.666	5	466	50.9	7.33	2.27	5						NKFFJOOI_07006	0	High	1
NKFFJOOI_08220	Dihydrofolate synthase/folylpolyglutamate synthase		12	16	6	Master Protein	High	FALSE	0	13.904	6	404	45.5	8.87	2.03	6						NKFFJOOI_08220	0	High	1
NKFFJOOI_01391	hypothetical protein		12	59	4	Master Protein	High	FALSE	0	7.543	4	92	10.5	5.07	2.55	4						NKFFJOOI_01391	0	High	1
NKFFJOOI_00404	hypothetical protein		12	26	3	Master Protein	High	FALSE	0	7.224	3	126	14.9	7.02	2.83	3			other molecular function			A0A1H4LXS0; NKFFJOOI_00404	0	High	1
NKFFJOOI_05098	hypothetical protein		12	11	2	Master Protein	High	FALSE	0.001	3.929	2	123	13.7	8.06	4.16	2						NKFFJOOI_05098	0	High	1
NKFFJOOI_07555	Deoxyribodipyrimidine photo-lyase		12	17	7	Master Protein	High	FALSE	0	12.97	7	436	51.8	7.55	2.33	7						NKFFJOOI_07555	0	High	1
NKFFJOOI_05876	Enoyl-[acyl-carrier-protein] reductase [NADPH] FabL		12	23	5	Master Protein	High	FALSE	0	11.909	5	260	28.5	7.14	1.41	5						NKFFJOOI_05876	0	High	1
NKFFJOOI_01156	Adenine phosphoribosyltransferase		12	33	4	Master Protein	High	FALSE	0	12.781	4	170	18.7	5.21	3.58	4						NKFFJOOI_01156	0	High	1
NKFFJOOI_05079	hypothetical protein		12	18	4	Master Protein	High	FALSE	0	12.051	4	255	30	9.58	1.96	4						NKFFJOOI_05079	0	High	1
NKFFJOOI_01057	Fructose dehydrogenase large subunit		12	3	1	Master Protein	High	FALSE	0.001	4.142	2	588	65.7	8.57	3.28	2						NKFFJOOI_01057	0	High	1
NKFFJOOI_06102	hypothetical protein		12	6	3	Master Protein	High	FALSE	0	5.09	3	509	57.6	5.19	2.31	3						NKFFJOOI_06102	0	High	1
NKFFJOOI_07434	hypothetical protein		12	17	2	Master Protein	High	FALSE	0	4.815	2	133	16.2	9.63	2.49	2						NKFFJOOI_07434	0	High	1
NKFFJOOI_07170	hypothetical protein		12	3	5	Master Protein	High	FALSE	0	10.359	5	1882	199.5	4.06	1.93	5						NKFFJOOI_07170	0	High	1
NKFFJOOI_05939	hypothetical protein		12	41	4	Master Protein	High	FALSE	0	10.535	4	129	15.1	7.12	1.63	4						NKFFJOOI_05939	0	High	1
NKFFJOOI_05760	Succinate semialdehyde dehydrogenase [NAD(P)+] Sad		12	10	4	Master Protein	High	FALSE	0	9.984	4	464	51.1	5.38	2.62	4						NKFFJOOI_05760	0	High	1
NKFFJOOI_05771	hypothetical protein		12	17	2	Master Protein	High	FALSE	0	5.57	2	136	15.4	4.6	1.45	2						NKFFJOOI_05771	0	High	1
NKFFJOOI_01213	hypothetical protein		12	13	2	Master Protein	High	FALSE	0.002	3.793	2	148	17.3	8.38	1.14	2						NKFFJOOI_01213	0	High	1
NKFFJOOI_01012	30S ribosomal protein S20	rpsT	12	42	5	Master Protein	High	FALSE	0	14.621	5	83	9.6	11.44	2.65	5	protein metabolism;other metabolic processes	cytosol;translational apparatus	nucleic acid binding activity;other molecular function		90593526	A0A1H4P2W7; A0A4R7K939; A0A653U2J4; NKFFJOOI_01012	0	High	1
NKFFJOOI_00799	50S ribosomal protein L30	rpmD	12	46	2	Master Protein	High	FALSE	0	5.998	2	59	6.6	9.91	5.02	2	protein metabolism;other metabolic processes	cytosol;translational apparatus	other molecular function		90591102	A0A0F9VS36; A0A1H4NBD3; A0A1I6IDA4; A0A653TBA4; NKFFJOOI_00799	0	High	1
NKFFJOOI_07268	hypothetical protein		12	10	4	Master Protein	High	FALSE	0	8.399	4	388	45.4	5.88	1.81	4						NKFFJOOI_07268	0	High	1
NKFFJOOI_06943	Endonuclease III		12	31	5	Master Protein	High	FALSE	0	12.396	5	220	25.2	8.63	3.15	5						NKFFJOOI_06943	0	High	1
NKFFJOOI_00719	3-oxoacyl-[acyl-carrier-protein] synthase 3		12	20	5	Master Protein	High	FALSE	0	9.855	5	352	39.1	5.64	1.65	5						NKFFJOOI_00719	0	High	1
NKFFJOOI_08658	Major cardiolipin synthase ClsA		12	11	4	Master Protein	High	FALSE	0	9.427	4	445	50.9	8.7	1.24	4						NKFFJOOI_08658	0	High	1
NKFFJOOI_00646	hypothetical protein		12	11	2	Master Protein	High	FALSE	0	4.747	2	186	20.7	5.02	4.27	2			other molecular function			A0A1H4MTM7; NKFFJOOI_00646	0	High	1
NKFFJOOI_00168	Deoxyuridine 5'-triphosphate nucleotidohydrolase		12	46	4	Master Protein	High	FALSE	0	13.348	4	144	15.4	5.27	2.29	4						NKFFJOOI_00168	0	High	1
NKFFJOOI_06006	tRNA (guanine-N(1)-)-methyltransferase		12	14	3	Master Protein	High	FALSE	0	9.069	3	250	28	5.41	2.31	3						NKFFJOOI_06006	0	High	1
NKFFJOOI_07526	hypothetical protein		12	39	7	Master Protein	High	FALSE	0	15.494	7	254	29.4	8.88	1.58	7						NKFFJOOI_07526	0	High	1
NKFFJOOI_00479	Oxidoreductase P35		12	12	4	Master Protein	High	FALSE	0	7.778	4	329	37.2	6.15	1.25	4						NKFFJOOI_00479	0	High	1
NKFFJOOI_01219	hypothetical protein		12	13	4	Master Protein	High	FALSE	0	10.558	4	376	41.6	4.23	1.76	4						NKFFJOOI_01219	0	High	1
NKFFJOOI_06454	hypothetical protein		12	10	5	Master Protein	High	FALSE	0	9.968	5	522	57.2	5.86	1.88	5						NKFFJOOI_06454	0	High	1
NKFFJOOI_00687	Malonyl CoA-acyl carrier protein transacylase		12	23	4	Master Protein	High	FALSE	0	13.892	4	295	31.6	5.21	3.42	4						NKFFJOOI_00687	0	High	1
NKFFJOOI_05071	hypothetical protein		12	13	2	Master Protein	High	FALSE	0	6.531	2	173	19.9	9.31	3.39	2						NKFFJOOI_05071	0	High	1
NKFFJOOI_00277	hypothetical protein		12	23	3	Master Protein	High	FALSE	0	7.965	3	136	14.7	5.26	2.71	3						A0A1H4LJ39; NKFFJOOI_00277	0	High	1
NKFFJOOI_04960	hypothetical protein		12	23	5	Master Protein	High	FALSE	0	11.482	5	170	19.4	9.92	2.42	5		other membranes				A0A1H4JW37; NKFFJOOI_04960	0	High	1
NKFFJOOI_04857	Pyrroline-5-carboxylate reductase		12	10	3	Master Protein	High	FALSE	0	6.594	3	264	28.7	6.79	1.41	3						NKFFJOOI_04857	0	High	1
NKFFJOOI_07351	hypothetical protein		12	15	2	Master Protein	High	FALSE	0	6.728	2	151	16.9	4.65	3.7	2						NKFFJOOI_07351	0	High	1
NKFFJOOI_05782	Glutathione-regulated potassium-efflux system protein KefC		11	8	4	Master Protein	High	FALSE	0	7.8	4	632	70	5.62	1.37	4						A0ABY0UC04; NKFFJOOI_05782	0	High	1
NKFFJOOI_00887	hypothetical protein		11	8	6	Master Protein	High	FALSE	0	9.362	6	824	94.8	5.38	2.15	6						NKFFJOOI_00887	0	High	1
NKFFJOOI_05925	hypothetical protein		11	10	2	Master Protein	High	FALSE	0	4.967	2	197	22.7	9.33	2.53	2						NKFFJOOI_05925	0	High	1
NKFFJOOI_06185	Ribonuclease Z		11	20	4	Master Protein	High	FALSE	0	11.356	4	301	34	8.19	2.19	4						NKFFJOOI_06185	0	High	1
NKFFJOOI_04878	hypothetical protein		11	8	4	Master Protein	High	FALSE	0	5.695	4	430	49.1	5.49	2.98	4						NKFFJOOI_04878	0	High	1
NKFFJOOI_07311	hypothetical protein		11	14	3	Master Protein	High	FALSE	0	6.77	3	230	26.7	5.78	1.68	3						A0A1H4JG39; NKFFJOOI_07311	0	High	1
NKFFJOOI_08044	tRNA pseudouridine synthase A		11	15	4	Master Protein	High	FALSE	0	8.223	4	261	29.7	8.66	1.84	4						NKFFJOOI_08044	0	High	1
NKFFJOOI_01202	putative chaperone CsaA		11	34	3	Master Protein	High	FALSE	0	8.648	3	112	12.4	4.84	2.56	3			nucleic acid binding activity			A0A1H4PAZ7; NKFFJOOI_01202	0	High	1
NKFFJOOI_01226	hypothetical protein		11	10	3	Master Protein	High	FALSE	0	6.303	3	252	29.4	5.08	2	3						NKFFJOOI_01226	0	High	1
NKFFJOOI_08014	hypothetical protein		11	7	5	Master Protein	High	FALSE	0	10.951	5	732	84.6	5.07	2.59	5						NKFFJOOI_08014	0	High	1
NKFFJOOI_04946	hypothetical protein		11	22	6	Master Protein	High	FALSE	0	12.045	6	344	40	8.65	1.36	6						NKFFJOOI_04946	0	High	1
NKFFJOOI_05889	hypothetical protein		11	34	4	Master Protein	High	FALSE	0	12.683	4	142	16.2	4.86	3.23	4	signal transduction					A0A1H4ST30; NKFFJOOI_05889	0	High	1
NKFFJOOI_00594	hypothetical protein		11	6	4	Master Protein	High	FALSE	0	9.245	4	694	74.4	4.13	1.55	4						NKFFJOOI_00594	0	High	1
NKFFJOOI_01348	hypothetical protein		11	9	7	Master Protein	High	FALSE	0	11.809	7	1029	117.7	8.65	1.88	7						NKFFJOOI_01348	0	High	1
NKFFJOOI_07324	Ferredoxin--NADP reductase		11	12	4	Master Protein	High	FALSE	0	6.384	4	325	36.6	6.33	2.67	4						NKFFJOOI_07324	0	High	1
NKFFJOOI_07114	hypothetical protein		11	41	7	Master Protein	High	FALSE	0	18.555	7	183	20.9	6.55	2.02	7						NKFFJOOI_07114	0	High	1
NKFFJOOI_07396	Bifunctional enzyme CysN/CysC		11	13	5	Master Protein	High	FALSE	0	11.022	5	415	46.4	7.14	1.78	5						A0ABT8RMD9; A0ABY1SLF0; NKFFJOOI_07396	0	High	1
NKFFJOOI_05872	Putative membrane-bound redox modulator Alx		11	5	2	Master Protein	High	FALSE	0.002	3.574	2	319	36	8.25	2.15	2		other membranes				A0A1H4SRD8; NKFFJOOI_05872	0	High	1
NKFFJOOI_06433	hypothetical protein		11	15	2	Master Protein	High	FALSE	0	5.828	2	172	19.9	7.85	1.08	2						NKFFJOOI_06433	0	High	1
NKFFJOOI_08660	hypothetical protein		11	9	4	Master Protein	High	FALSE	0	9.027	4	507	57	4.93	1.64	4						NKFFJOOI_08660	0	High	1
NKFFJOOI_07272	tRNA 5-hydroxyuridine methyltransferase		11	21	5	Master Protein	High	FALSE	0	10.913	5	213	24.2	6.73	3.56	5						NKFFJOOI_07272	0	High	1
NKFFJOOI_04941	hypothetical protein		11	16	3	Master Protein	High	FALSE	0	5.822	3	222	25.1	4.98	2.47	3						NKFFJOOI_04941	0	High	1
NKFFJOOI_00602	hypothetical protein		11	7	3	Master Protein	High	FALSE	0	6.363	3	367	41.5	9.13	3.29	3						NKFFJOOI_00602	0	High	1
NKFFJOOI_07500	hypothetical protein		11	7	2	Master Protein	High	FALSE	0.004	2.786	2	318	37.3	6.62	1.38	2	other metabolic processes	other membranes;other cell component	other molecular function			A0A1H4RRU5; NKFFJOOI_07500	0	High	1
NKFFJOOI_08288	Inorganic triphosphatase		11	26	4	Master Protein	High	FALSE	0	7.371	4	155	17.9	4.98	1.62	4						NKFFJOOI_08288	0	High	1
NKFFJOOI_07205	Aminodeoxychorismate synthase component 2		11	27	3	Master Protein	High	FALSE	0	12.225	3	187	21	4.97	2.2	3						NKFFJOOI_07205	0	High	1
NKFFJOOI_06086	hypothetical protein		11	22	3	Master Protein	High	FALSE	0	7.826	3	145	17.1	9.47	1.64	3						A0A1H4TFU8; NKFFJOOI_06086	0	High	1
NKFFJOOI_05011	HTH-type transcriptional regulator LutR		11	17	3	Master Protein	High	FALSE	0	6.835	4	233	27	6.8	1.82	4						NKFFJOOI_05011	0	High	1
NKFFJOOI_04911	hypothetical protein		11	8	2	Master Protein	High	FALSE	0	5.324	2	274	31.4	5.33	2.24	2	other biological processes	plasma membrane;other membranes				A0A1H4JZM7; NKFFJOOI_04911	0	High	1
NKFFJOOI_01514	Citrate synthase		11	6	1	Master Protein	High	FALSE	0	5.545	2	429	47.9	6.14	5.17	2						NKFFJOOI_01514	0	High	1
NKFFJOOI_07607	hypothetical protein		11	26	4	Master Protein	High	FALSE	0	9.544	4	189	22	5.35	3.64	4						NKFFJOOI_07607	0	High	1
NKFFJOOI_04966	Pyrroline-5-carboxylate reductase		11	23	5	Master Protein	High	FALSE	0	13.377	5	261	28.4	5.14	2.14	5						NKFFJOOI_04966	0	High	1
NKFFJOOI_01359	Transcription elongation factor GreA		11	18	3	Master Protein	High	FALSE	0	7.075	3	147	16.9	6.7	2.21	3						NKFFJOOI_01359	0	High	1
NKFFJOOI_00258	HTH-type transcriptional activator RhaR		10	13	4	Master Protein	High	FALSE	0	6.622	4	298	34.1	7.46	3.03	4						NKFFJOOI_00258	0	High	1
NKFFJOOI_06928	Adenine deaminase		10	17	5	Master Protein	High	FALSE	0	11.759	5	339	38.6	5.66	1.07	5						NKFFJOOI_06928	0	High	1
NKFFJOOI_06166	Beta-barrel assembly-enhancing protease		10	5	1	Master Protein	High	FALSE	0	4.587	1	269	29.3	6.8	1.46	1						NKFFJOOI_06166	0	High	1
NKFFJOOI_08241	hypothetical protein		10	21	3	Master Protein	High	FALSE	0	8.131	3	169	19.8	6.54	1.81	3						NKFFJOOI_08241	0	High	1
NKFFJOOI_07211	hypothetical protein		10	7	4	Master Protein	High	FALSE	0	5.623	4	578	65.5	4.32	1.93	4						NKFFJOOI_07211	0	High	1
NKFFJOOI_06927	hypothetical protein		10	14	2	Master Protein	High	FALSE	0	4.512	2	127	14.8	7.24	2.29	2						A0ABY0UH64; NKFFJOOI_06927	0	High	1
NKFFJOOI_00514	hypothetical protein		10	15	5	Master Protein	High	FALSE	0	10.959	5	309	36.3	6.96	1.99	5						NKFFJOOI_00514	0	High	1
NKFFJOOI_00329	hypothetical protein		10	4	4	Master Protein	High	FALSE	0	8.034	4	1113	124.7	5.01	1.17	4						NKFFJOOI_00329	0	High	1
NKFFJOOI_00012	Transcriptional regulatory protein DegU		10	10	2	Master Protein	High	FALSE	0	5.795	2	224	24.9	5.96	1.54	2						NKFFJOOI_00012	0	High	1
NKFFJOOI_01234	hypothetical protein		10	7	1	Master Protein	High	FALSE	0.004	2.783	1	154	17.5	4.37	1.16	1						NKFFJOOI_01234	0	High	1
NKFFJOOI_00220	hypothetical protein	yitW	10	14	1	Master Protein	High	FALSE	0	5.364	1	110	12.3	4.04	3.58	1						A0A1H4LF60; A0A653RKF8; NKFFJOOI_00220	0	High	1
NKFFJOOI_06451	hypothetical protein		10	12	3	Master Protein	High	FALSE	0	5.339	3	181	20.4	9.76	2.19	3						NKFFJOOI_06451	0	High	1
NKFFJOOI_01388	HTH-type transcriptional activator RhaS		10	16	4	Master Protein	High	FALSE	0	11.573	4	325	37.6	9.28	2.17	4						NKFFJOOI_01388	0	High	1
NKFFJOOI_04842	hypothetical protein		10	16	5	Master Protein	High	FALSE	0	10.89	5	312	34.5	7.88	2.27	5						NKFFJOOI_04842	0	High	1
NKFFJOOI_06450	hypothetical protein		10	25	4	Master Protein	High	FALSE	0	8.807	4	153	17.2	9.44	3.61	4						NKFFJOOI_06450	0	High	1
NKFFJOOI_00406	hypothetical protein		10	56	4	Master Protein	High	FALSE	0	8.639	4	72	8.4	8.68	1.38	4						NKFFJOOI_00406	0	High	1
NKFFJOOI_00395	hypothetical protein		10	9	2	Master Protein	High	FALSE	0.001	4.292	2	166	19.5	5.07	3.55	2						A0ABY0UVB9; NKFFJOOI_00395	0	High	1
NKFFJOOI_01242	hypothetical protein		10	28	3	Master Protein	High	FALSE	0	10.286	3	165	19.5	3.97	3.99	3						A0A1H4PG69; NKFFJOOI_01242	0	High	1
NKFFJOOI_05985	Na(+)/H(+) antiporter NhaP		10	7	3	Master Protein	High	FALSE	0	8.117	3	412	45.3	5.38	2.93	3						A0ABY0UAG3; NKFFJOOI_05985	0	High	1
NKFFJOOI_01289	Corrinoid adenosyltransferase		10	18	3	Master Protein	High	FALSE	0	6.699	3	191	21.9	6.52	1.32	3						NKFFJOOI_01289	0	High	1
NKFFJOOI_00822	hypothetical protein		10	4	3	Master Protein	High	FALSE	0	6.257	3	839	94.9	5.14	0.86	3						NKFFJOOI_00822	0	High	1
NKFFJOOI_04744	hypothetical protein		10	15	4	Master Protein	High	FALSE	0	8.501	4	231	27.3	9.64	2.6	4						NKFFJOOI_04744	0	High	1
NKFFJOOI_05023	hypothetical protein		10	22	4	Master Protein	High	FALSE	0	8.231	4	169	19.3	5.44	1.8	4						NKFFJOOI_05023	0	High	1
NKFFJOOI_08065	hypothetical protein		10	5	4	Master Protein	High	FALSE	0	8.522	4	736	83	5.49	1.54	4						NKFFJOOI_08065	0	High	1
NKFFJOOI_00959	(S)-2-haloacid dehalogenase 4A		10	17	3	Master Protein	High	FALSE	0	9.575	3	242	27	5.87	1.34	3						NKFFJOOI_00959	0	High	1
NKFFJOOI_05802	hypothetical protein		10	18	4	Master Protein	High	FALSE	0	10.099	4	285	31.1	4.91	1.57	4						A0A1H4SHV8; NKFFJOOI_05802	0	High	1
NKFFJOOI_06061	hypothetical protein		10	4	2	Master Protein	High	FALSE	0.002	3.658	2	453	52.6	5.92	2.36	2						NKFFJOOI_06061	0	High	1
NKFFJOOI_05543	Carbamoyl-phosphate synthase large chain		10	1	1	Master Protein	High	FALSE	0.001	3.963	2	1160	125.5	5.16	2.59	2						NKFFJOOI_05543	0	High	1
NKFFJOOI_04710	hypothetical protein		10	18	2	Master Protein	High	FALSE	0	7.109	2	141	16	5.44	1.5	2						NKFFJOOI_04710	0	High	1
NKFFJOOI_00128	hypothetical protein		10	23	2	Master Protein	High	FALSE	0.001	4.25	2	73	8.5	4.94	3.3	2		other membranes				A0A1H4L426; A0A653R5V4; NKFFJOOI_00128	0	High	1
NKFFJOOI_04831	Starch-binding protein SusD		10	9	4	Master Protein	High	FALSE	0	9.452	4	536	58.9	4.55	1.85	4						NKFFJOOI_04831	0	High	1
NKFFJOOI_07554	2,5-dichloro-2,5-cyclohexadiene-1,4-diol dehydrogenase		10	18	3	Master Protein	High	FALSE	0	6.092	3	229	25.2	7.69	1.91	3						NKFFJOOI_07554	0	High	1
NKFFJOOI_06353	hypothetical protein		10	4	1	Master Protein	High	FALSE	0.002	3.832	2	594	67.1	4.77	1.47	2						NKFFJOOI_06353	0	High	1
NKFFJOOI_05973	4-hydroxy-tetrahydrodipicolinate synthase		10	11	3	Master Protein	High	FALSE	0	5.809	3	296	31.9	5	1.16	3						NKFFJOOI_05973	0	High	1
NKFFJOOI_00951	Isocitrate lyase		10	5	2	Master Protein	High	FALSE	0	5.357	2	543	60.9	5.86	1.54	2						NKFFJOOI_00951	0	High	1
NKFFJOOI_05845	Hca operon transcriptional activator HcaR		10	8	3	Master Protein	High	FALSE	0	4.794	3	292	33.3	8.5	3.47	3						NKFFJOOI_05845	0	High	1
NKFFJOOI_01261	Nucleoside triphosphate pyrophosphohydrolase		10	15	4	Master Protein	High	FALSE	0	7.218	4	258	30.1	4.92	1.46	4						NKFFJOOI_01261	0	High	1
NKFFJOOI_05999	Endolytic murein transglycosylase		10	12	3	Master Protein	High	FALSE	0	5.263	3	347	39.4	9.1	1.17	3						NKFFJOOI_05999	0	High	1
NKFFJOOI_08035	hypothetical protein		10	20	3	Master Protein	High	FALSE	0	7.429	3	129	14.9	9.5	3.02	3						NKFFJOOI_08035	0	High	1
NKFFJOOI_01037	Aldose 1-epimerase		10	11	4	Master Protein	High	FALSE	0	8.216	4	391	44	7.11	1.16	4						NKFFJOOI_01037	0	High	1
NKFFJOOI_07117	hypothetical protein		10	5	2	Master Protein	High	FALSE	0.002	3.37	2	355	41.6	9.31	3.87	2						NKFFJOOI_07117	0	High	1
NKFFJOOI_07490	hypothetical protein		10	16	2	Master Protein	High	FALSE	0	5.226	2	127	14.8	5.31	1.07	2						A0ABY0UE54; NKFFJOOI_07490	0	High	1
NKFFJOOI_08116	HTH-type transcriptional repressor GlaR		10	15	3	Master Protein	High	FALSE	0	6.646	3	209	24.1	5.34	1.21	3						NKFFJOOI_08116	0	High	1
NKFFJOOI_01004	hypothetical protein		10	6	3	Master Protein	High	FALSE	0	5.02	3	600	66	4.01	1.01	3						NKFFJOOI_01004	0	High	1
NKFFJOOI_05835	NADH pyrophosphatase		10	23	4	Master Protein	High	FALSE	0	10.892	4	224	25.7	8.16	1.95	4						NKFFJOOI_05835	0	High	1
NKFFJOOI_06978	hypothetical protein		10	28	4	Master Protein	High	FALSE	0	11.001	4	153	18	7.31	2.66	4						NKFFJOOI_06978	0	High	1
NKFFJOOI_09039	50S ribosomal protein L7/L12		10	18	3	Master Protein	High	FALSE	0	7.573	3	125	12.7	4.48	1.43	3						NKFFJOOI_09039	0	High	1
NKFFJOOI_01091	Non-reducing end beta-L-arabinofuranosidase		10	8	5	Master Protein	High	FALSE	0	9.713	5	691	78.3	5.48	1.02	5						NKFFJOOI_01091	0	High	1
NKFFJOOI_04862	N(1)-aminopropylagmatine ureohydrolase		10	22	5	Master Protein	High	FALSE	0	12.55	5	260	29.1	5.26	1.63	5						NKFFJOOI_04862	0	High	1
NKFFJOOI_04906	Peptide methionine sulfoxide reductase MsrB		10	30	3	Master Protein	High	FALSE	0	5.178	3	153	17.1	6.01	1.43	3						NKFFJOOI_04906	0	High	1
NKFFJOOI_00710	hypothetical protein		9	17	3	Master Protein	High	FALSE	0	6.431	3	218	25.2	4.59	1.35	3						A0ABY0URP8; NKFFJOOI_00710	0	High	1
NKFFJOOI_00267	hypothetical protein		9	6	1	Master Protein	High	FALSE	0.004	2.79	1	183	21.7	9.96	2.23	1						NKFFJOOI_00267	0	High	1
NKFFJOOI_07223	Adaptive-response sensory-kinase SasA		9	10	4	Master Protein	High	FALSE	0	10.599	5	617	70	5.85	1.45	5						NKFFJOOI_07223	0	High	1
NKFFJOOI_05910	hypothetical protein		9	10	2	Master Protein	High	FALSE	0	5.589	2	255	29.1	6.02	1.25	2						NKFFJOOI_05910	0	High	1
NKFFJOOI_08023	hypothetical protein		9	5	3	Master Protein	High	FALSE	0	6.229	3	656	70.8	3.57	0.65	3						NKFFJOOI_08023	0	High	1
NKFFJOOI_06990	hypothetical protein		9	8	3	Master Protein	High	FALSE	0	8.163	3	315	35.8	5.15	2.04	3						NKFFJOOI_06990	0	High	1
NKFFJOOI_00362	hypothetical protein		9	7	3	Master Protein	High	FALSE	0	6.471	3	432	48.5	4.32	2.1	3						NKFFJOOI_00362	0	High	1
NKFFJOOI_06151	hypothetical protein		9	12	4	Master Protein	High	FALSE	0	9.817	4	400	46.2	5.68	1.1	4						NKFFJOOI_06151	0	High	1
NKFFJOOI_00435	hypothetical protein		9	49	5	Master Protein	High	FALSE	0	15.327	5	109	12.4	4.83	1.63	5						A0A1H4M191; NKFFJOOI_00435	0	High	1
NKFFJOOI_08064	hypothetical protein		9	10	5	Master Protein	High	FALSE	0	7.941	5	503	58.5	7.77	1.84	5						NKFFJOOI_08064	0	High	1
NKFFJOOI_00337	Zinc transporter ZupT		9	7	2	Master Protein	High	FALSE	0.001	4.256	2	273	28.7	4.92	3.13	2	transport	plasma membrane;other membranes	transporter activity			A0A1H4LRI1; NKFFJOOI_00337	0	High	1
NKFFJOOI_07445	hypothetical protein		9	19	4	Master Protein	High	FALSE	0	10.015	4	248	28.9	4.7	1.03	4						NKFFJOOI_07445	0	High	1
NKFFJOOI_04721	hypothetical protein		9	10	1	Master Protein	High	FALSE	0	4.954	1	124	13.8	8.57	1.65	1						NKFFJOOI_04721	0	High	1
NKFFJOOI_07415	hypothetical protein		9	15	4	Master Protein	High	FALSE	0	8.748	4	285	32.5	8.76	0.78	4						NKFFJOOI_07415	0	High	1
NKFFJOOI_08245	N-alpha-acetyl-L-2,4-diaminobutyric acid deacetylase		9	14	4	Master Protein	High	FALSE	0	10.591	4	346	38.4	6.27	2.64	4						NKFFJOOI_08245	0	High	1
NKFFJOOI_09089	hypothetical protein		9	21	2	Master Protein	High	FALSE	0	5.008	2	91	9.6	5.11	1.72	2						NKFFJOOI_09089	0	High	1
NKFFJOOI_06479	ATP-dependent RNA helicase RhlE		9	11	4	Master Protein	High	FALSE	0	7.591	4	435	48.3	9.77	2.05	4	cell organization and biogenesis;other biological processes	cytosol	nucleic acid binding activity;other molecular function			A0A1H4TR41; NKFFJOOI_06479	0	High	1
NKFFJOOI_00069	hypothetical protein		9	10	4	Master Protein	High	FALSE	0	6.02	4	409	46.4	9.38	1.36	4						NKFFJOOI_00069	0	High	1
NKFFJOOI_00185	Gliding motility lipoprotein GldH		9	6	1	Master Protein	High	FALSE	0.007	2.53	1	161	17.9	4.65	2.68	1						NKFFJOOI_00185	0	High	1
NKFFJOOI_07949	hypothetical protein		9	9	2	Master Protein	High	FALSE	0	6.55	2	241	27.6	9.09	1.13	2		other membranes				A0A1H4J332; NKFFJOOI_07949	0	High	1
NKFFJOOI_08874	hypothetical protein		9	10	2	Master Protein	High	FALSE	0.002	3.628	2	157	18	4.77	1.66	2						NKFFJOOI_08874	0	High	1
NKFFJOOI_00954	Glyceraldehyde-3-phosphate dehydrogenase 1		9	15	4	Master Protein	High	FALSE	0	8.895	4	330	36	5.47	1.41	4						NKFFJOOI_00954	0	High	1
NKFFJOOI_06058	hypothetical protein		9	10	3	Master Protein	High	FALSE	0	7.397	3	382	42.7	5.9	2.77	3						NKFFJOOI_06058	0	High	1
NKFFJOOI_07710	hypothetical protein		9	9	2	Master Protein	High	FALSE	0	8.07	2	161	18.4	5.2	2.97	2						A0A1H4QX94; NKFFJOOI_07710	0	High	1
NKFFJOOI_05805	hypothetical protein		9	4	3	Master Protein	High	FALSE	0	6.997	3	842	95.9	5.86	0.9	3						NKFFJOOI_05805	0	High	1
NKFFJOOI_05991	Alpha-D-glucose 1-phosphate phosphatase YihX		9	21	4	Master Protein	High	FALSE	0	11.978	4	201	23.4	5.21	1.49	4						NKFFJOOI_05991	0	High	1
NKFFJOOI_00175	hypothetical protein		9	15	4	Master Protein	High	FALSE	0	8.454	4	323	36.5	5.57	1.29	4						NKFFJOOI_00175	0	High	1
NKFFJOOI_01172	HTH-type transcriptional regulator LrpC		9	21	3	Master Protein	High	FALSE	0	6.535	3	149	16.8	9.39	1.52	3						NKFFJOOI_01172	0	High	1
NKFFJOOI_00298	hypothetical protein		9	15	2	Master Protein	High	FALSE	0	7.05	2	153	17.7	6.52	1.52	2						NKFFJOOI_00298	0	High	1
NKFFJOOI_05060	hypothetical protein		9	19	3	Master Protein	High	FALSE	0	7.567	3	149	17.7	8.28	1.89	3						NKFFJOOI_05060	0	High	1
NKFFJOOI_00627	hypothetical protein		9	7	1	Master Protein	High	FALSE	0.002	3.427	1	168	18.2	3.94	1.11	1						NKFFJOOI_00627	0	High	1
NKFFJOOI_06045	hypothetical protein		9	18	3	Master Protein	High	FALSE	0	5.265	3	193	21.9	8.12	0.9	3						A0ABY0U8V1; NKFFJOOI_06045	0	High	1
NKFFJOOI_07121	Molybdopterin molybdenumtransferase		9	12	4	Master Protein	High	FALSE	0	10.002	4	396	43.5	7.14	1.5	4						NKFFJOOI_07121	0	High	1
NKFFJOOI_04851	Acetylglutamate kinase		9	12	3	Master Protein	High	FALSE	0	4.524	3	259	27.7	5.83	1.36	3						NKFFJOOI_04851	0	High	1
NKFFJOOI_06043	NAD-dependent protein deacylase		9	17	3	Master Protein	High	FALSE	0	7.587	3	228	25.1	5.16	1.15	3						NKFFJOOI_06043	0	High	1
NKFFJOOI_07544	dTTP/UTP pyrophosphatase		9	37	5	Master Protein	High	FALSE	0	13.622	5	195	22.3	6.43	1.59	5						NKFFJOOI_07544	0	High	1
NKFFJOOI_07979	hypothetical protein		9	28	2	Master Protein	High	FALSE	0	4.749	2	64	7.7	7.23	1.1	2						A0A1H4J4S1; NKFFJOOI_07979	0	High	1
NKFFJOOI_08258	TonB-dependent receptor P3		9	5	4	Master Protein	High	FALSE	0	7.894	4	1029	112.9	4.93	1.05	4						NKFFJOOI_08258	0	High	1
NKFFJOOI_00083	Ribosomal RNA large subunit methyltransferase F		9	9	3	Master Protein	High	FALSE	0	5.303	3	323	36.3	9.36	1.53	3						NKFFJOOI_00083	0	High	1
NKFFJOOI_07069	hypothetical protein		9	6	3	Master Protein	High	FALSE	0	5.306	3	392	44.5	9.04	1.84	3						NKFFJOOI_07069	0	High	1
NKFFJOOI_01315	hypothetical protein		9	7	2	Master Protein	High	FALSE	0	5.556	2	299	34.7	6.89	1.05	2						NKFFJOOI_01315	0	High	1
NKFFJOOI_04847	hypothetical protein		8	1	3	Master Protein	High	FALSE	0	6.65	3	2525	277.9	3.95	0.93	3						NKFFJOOI_04847	0	High	1
NKFFJOOI_05010	Hexuronate transporter		8	9	4	Master Protein	High	FALSE	0	8.807	4	429	47.3	9.42	1.21	4						NKFFJOOI_05010	0	High	1
NKFFJOOI_01303	hypothetical protein		8	17	2	Master Protein	High	FALSE	0	6.094	2	159	18.4	5.57	2.39	2						NKFFJOOI_01303	0	High	1
NKFFJOOI_00601	hypothetical protein		8	22	2	Master Protein	High	FALSE	0	6.455	2	117	14	6.57	2.61	2						NKFFJOOI_00601	0	High	1
NKFFJOOI_07449	hypothetical protein		8	25	4	Master Protein	High	FALSE	0	10.32	4	157	18.3	9.16	2.59	4						NKFFJOOI_07449	0	High	1
NKFFJOOI_07545	hypothetical protein		8	13	3	Master Protein	High	FALSE	0	8.336	3	318	36.8	6.25	1.01	3						NKFFJOOI_07545	0	High	1
NKFFJOOI_06395	hypothetical protein		8	11	3	Master Protein	High	FALSE	0	8.349	3	299	33.8	8.78	1.52	3						NKFFJOOI_06395	0	High	1
NKFFJOOI_00418	hypothetical protein		8	33	2	Master Protein	High	FALSE	0	5.873	2	69	7.4	5.96	1.32	2						NKFFJOOI_00418	0	High	1
NKFFJOOI_06410	hypothetical protein		8	19	4	Master Protein	High	FALSE	0	7.32	4	210	24.5	5.69	2.01	4	other biological processes	cytosol	nucleic acid binding activity;other molecular function			A0A1H4TXZ0; NKFFJOOI_06410	0	High	1
NKFFJOOI_04746	DNA-3-methyladenine glycosylase 1		8	14	2	Master Protein	High	FALSE	0	5.093	2	187	21.8	6.35	0.88	2						A0ABY0UZG8; NKFFJOOI_04746	0	High	1
NKFFJOOI_01393	50S ribosomal protein L35	rpmI	8	28	1	Master Protein	High	FALSE	0.002	3.67	1	65	7.6	11.34	2.26	1	protein metabolism;other metabolic processes	cytosol;translational apparatus	other molecular function		90591865	A0A1H4PXS1; A0ABT8RTE5; A0ABY1SL40; A0ABY5YB64; NKFFJOOI_01393	0	High	1
NKFFJOOI_00957	hypothetical protein		8	12	2	Master Protein	High	FALSE	0	6.023	2	214	24.4	4.75	0.6	2						NKFFJOOI_00957	0	High	1
NKFFJOOI_00664	hypothetical protein		8	9	1	Master Protein	High	FALSE	0.003	3.079	1	127	14.8	9.17	2.4	1		plasma membrane;other membranes				A0A1H4MW44; NKFFJOOI_00664	0	High	1
NKFFJOOI_00757	hypothetical protein		8	28	2	Master Protein	High	FALSE	0	4.893	2	105	12	5.91	2.46	2						NKFFJOOI_00757	0	High	1
NKFFJOOI_05922	hypothetical protein		8	23	3	Master Protein	High	FALSE	0	8.291	3	155	18.1	5.55	1.72	3						NKFFJOOI_05922	0	High	1
NKFFJOOI_06272	Sensor histidine kinase RcsC		8	3	4	Master Protein	High	FALSE	0	7.243	4	1422	162.2	6.1	1.15	4						NKFFJOOI_06272	0	High	1
NKFFJOOI_04755	hypothetical protein		8	17	2	Master Protein	High	FALSE	0	5.3	2	87	10	9.72	2.27	2		other membranes				A0A1H4K847; NKFFJOOI_04755	0	High	1
NKFFJOOI_01347	hypothetical protein		8	5	2	Master Protein	High	FALSE	0	4.76	2	415	45.8	5.31	1.21	2						NKFFJOOI_01347	0	High	1
NKFFJOOI_07453	hypothetical protein		8	4	4	Master Protein	High	FALSE	0	5.508	4	802	89.6	6.25	1.94	4						NKFFJOOI_07453	0	High	1
NKFFJOOI_00366	Regulator of RpoS		8	19	2	Master Protein	High	FALSE	0	5.077	2	137	15.6	4.7	1.45	2						NKFFJOOI_00366	0	High	1
NKFFJOOI_00834	hypothetical protein		8	24	4	Master Protein	High	FALSE	0	9.701	4	184	20.9	5.78	2.44	4						NKFFJOOI_00834	0	High	1
NKFFJOOI_00883	Transcriptional regulatory protein DegU		8	22	4	Master Protein	High	FALSE	0	10.053	4	198	22.5	8.25	1.75	4						NKFFJOOI_00883	0	High	1
NKFFJOOI_06042	tRNA (guanosine(18)-2'-O)-methyltransferase		8	11	2	Master Protein	High	FALSE	0	5.868	2	218	25	5.38	2.34	2						NKFFJOOI_06042	0	High	1
NKFFJOOI_00539	hypothetical protein		8	30	3	Master Protein	High	FALSE	0	8.738	3	121	13.8	4.91	2.95	3						NKFFJOOI_00539	0	High	1
NKFFJOOI_07438	Intermembrane phospholipid transport system permease protein MlaE		8	9	2	Master Protein	High	FALSE	0	5.755	2	245	27	9.09	2.32	2	transport	plasma membrane;other membranes	transporter activity			A0A1H4JM76; NKFFJOOI_07438	0	High	1
NKFFJOOI_07140	LPS-assembly protein LptD		8	9	5	Master Protein	High	FALSE	0	9.919	5	599	68.5	5.63	1.48	5						NKFFJOOI_07140	0	High	1
NKFFJOOI_00228	hypothetical protein		8	20	4	Master Protein	High	FALSE	0	6.15	4	220	24.7	8.7	1.09	4						NKFFJOOI_00228	0	High	1
NKFFJOOI_00487	D-alanine--D-alanyl carrier protein ligase		8	1	3	Master Protein	High	FALSE	0	4.712	3	2455	271.9	5.66	1.17	3						NKFFJOOI_00487	0	High	1
NKFFJOOI_04850	Succinyl-diaminopimelate desuccinylase		8	10	4	Master Protein	High	FALSE	0	6.53	4	357	39.3	5.67	1.29	4						NKFFJOOI_04850	0	High	1
NKFFJOOI_00448	hypothetical protein		8	29	4	Master Protein	High	FALSE	0	12.348	4	160	18.2	5.12	2.19	4						NKFFJOOI_00448	0	High	1
NKFFJOOI_08106	hypothetical protein		8	12	2	Master Protein	High	FALSE	0	4.65	2	220	25.6	6.54	1.22	2						NKFFJOOI_08106	0	High	1
NKFFJOOI_06208	hypothetical protein		8	25	4	Master Protein	High	FALSE	0	9.264	4	175	20.3	9.69	1.79	4						NKFFJOOI_06208	0	High	1
NKFFJOOI_00575	Outer membrane protein assembly factor BamA		8	3	3	Master Protein	High	FALSE	0	4.692	3	761	85.9	4.93	1.67	3						NKFFJOOI_00575	0	High	1
NKFFJOOI_01275	hypothetical protein		8	19	3	Master Protein	High	FALSE	0	7.717	3	244	28	5.01	1.11	3						NKFFJOOI_01275	0	High	1
NKFFJOOI_00118	CMP-N,N'-diacetyllegionaminic acid synthase		8	26	4	Master Protein	High	FALSE	0	11.372	4	231	26.3	8.02	1.29	4						NKFFJOOI_00118	0	High	1
NKFFJOOI_08036	hypothetical protein		8	13	2	Master Protein	High	FALSE	0	4.666	2	198	22.7	8.03	1.42	2						NKFFJOOI_08036	0	High	1
NKFFJOOI_03161	GMP synthase [glutamine-hydrolyzing]		8	4	1	Master Protein	High	FALSE	0.001	4.197	2	523	57.8	5.72	2.04	2						NKFFJOOI_03161	0	High	1
NKFFJOOI_00201	hypothetical protein		8	5	3	Master Protein	High	FALSE	0	7.597	3	948	105.4	5.66	1.17	3						NKFFJOOI_00201	0	High	1
NKFFJOOI_00065	hypothetical protein		8	9	2	Master Protein	High	FALSE	0.001	3.945	2	323	37.5	6.39	2.7	2						NKFFJOOI_00065	0	High	1
NKFFJOOI_05807	putative RNA polymerase sigma factor FecI		8	21	4	Master Protein	High	FALSE	0	5.107	4	173	20.5	8.84	1.85	4						NKFFJOOI_05807	0	High	1
NKFFJOOI_07381	Cyclohexadienyl dehydrogenase		8	14	4	Master Protein	High	FALSE	0	10.441	4	288	32.1	6.24	1.69	4						A0ABY0U0H4; NKFFJOOI_07381	0	High	1
NKFFJOOI_07626	hypothetical protein		8	29	3	Master Protein	High	FALSE	0	7.455	3	133	15.1	5.05	1.05	3						A0A1H4R7G1; NKFFJOOI_07626	0	High	1
NKFFJOOI_04662	hypothetical protein		8	10	2	Master Protein	High	FALSE	0	5.909	2	135	15.4	4.68	2.92	2						NKFFJOOI_04662	0	High	1
NKFFJOOI_07982	hypothetical protein		8	10	3	Master Protein	High	FALSE	0	9.457	3	202	21.8	5.05	1.56	3						NKFFJOOI_07982	0	High	1
NKFFJOOI_00638	Ribosome maturation factor RimP		8	6	2	Master Protein	High	FALSE	0	5.433	2	175	19.7	6.13	2.12	2						NKFFJOOI_00638	0	High	1
NKFFJOOI_06485	K(+)/H(+) antiporter NhaP		8	9	4	Master Protein	High	FALSE	0	6.891	4	490	53.4	6.14	2.24	4	transport	plasma membrane;other membranes	transporter activity			A0A1H4TQ82; NKFFJOOI_06485	0	High	1
NKFFJOOI_01070	Ulvan-active sulfatase		8	5	2	Master Protein	High	FALSE	0.002	3.602	2	457	51.7	6.28	1.09	2						NKFFJOOI_01070	0	High	1
NKFFJOOI_07260	hypothetical protein		8	1	4	Master Protein	High	FALSE	0	9.26	4	4616	491.4	3.68	0.91	4						NKFFJOOI_07260	0	High	1
NKFFJOOI_04780	hypothetical protein		8	10	3	Master Protein	High	FALSE	0	7.638	3	325	36.6	6.3	2.53	3						NKFFJOOI_04780	0	High	1
NKFFJOOI_07295	Na(+)-translocating NADH-quinone reductase subunit E		8	4	1	Master Protein	High	FALSE	0.006	2.629	1	254	27.7	4.44	4.11	1						NKFFJOOI_07295	0	High	1
NKFFJOOI_00032	Response regulator MprA		8	11	2	Master Protein	High	FALSE	0.001	4.313	2	255	29.3	5.3	0.98	2						NKFFJOOI_00032	0	High	1
NKFFJOOI_05987	Putative cytokinin riboside 5'-monophosphate phosphoribohydrolase		8	34	5	Master Protein	High	FALSE	0	12.321	5	193	21.8	5.97	1.21	5						NKFFJOOI_05987	0	High	1
NKFFJOOI_05751	Transcriptional regulatory protein BtsR		8	20	3	Master Protein	High	FALSE	0	8.059	3	224	25.8	5.67	1.98	3						NKFFJOOI_05751	0	High	1
NKFFJOOI_00892	hypothetical protein		8	9	3	Master Protein	High	FALSE	0	9.274	3	426	48.3	4.94	0.92	3						NKFFJOOI_00892	0	High	1
NKFFJOOI_07623	hypothetical protein		8	22	4	Master Protein	High	FALSE	0	8.972	4	271	31.8	6.58	1.6	4						NKFFJOOI_07623	0	High	1
NKFFJOOI_00523	hypothetical protein		7	10	2	Master Protein	High	FALSE	0.001	4.05	2	268	29.7	7.03	0.58	2						NKFFJOOI_00523	0	High	1
NKFFJOOI_00429	hypothetical protein		7	6	2	Master Protein	High	FALSE	0	6.911	2	527	58	4.67	2.12	2						NKFFJOOI_00429	0	High	1
NKFFJOOI_00576	hypothetical protein		7	2	4	Master Protein	High	FALSE	0	7.863	4	1658	183.3	4.75	1.64	4						NKFFJOOI_00576	0	High	1
NKFFJOOI_07934	hypothetical protein		7	19	2	Master Protein	High	FALSE	0.001	4.07	2	95	10.8	8.94	1.94	2						A0ABY0U3U0; NKFFJOOI_07934	0	High	1
NKFFJOOI_00555	Methicillin resistance regulatory protein MecI		7	28	3	Master Protein	High	FALSE	0	6.721	3	109	12.5	8.57	0.49	3						NKFFJOOI_00555	0	High	1
NKFFJOOI_01349	Inner membrane protein YccS		7	9	5	Master Protein	High	FALSE	0	10.149	5	742	84.7	9.19	0.95	5						NKFFJOOI_01349	0	High	1
NKFFJOOI_00403	hypothetical protein		7	18	3	Master Protein	High	FALSE	0	5.992	3	150	17.4	4.46	1.34	3						NKFFJOOI_00403	0	High	1
NKFFJOOI_06028	Ribosomal RNA large subunit methyltransferase H	rlmH	7	14	2	Master Protein	High	FALSE	0	5.594	2	157	18.1	9.26	1.68	2	RNA metabolism OR transcription;other metabolic processes	other cell component	other molecular function			A0A1H4T8X7; NKFFJOOI_06028	0	High	1
NKFFJOOI_06949	hypothetical protein		7	6	2	Master Protein	High	FALSE	0	4.526	2	400	46.3	11.08	0.93	2						NKFFJOOI_06949	0	High	1
[truncated: 386 more rows]

## Sheet: 5R5 Biofilm PET
Accession	Description	Gene Symbol	# PSMs	Coverage [%]	# Unique Peptides	Master	Protein FDR Confidence: Combined	Exp. q-value: Combined	Sum PEP Score	Checked	# Peptides	# AAs	MW [kDa]	calc. pI	Score CHIMERY: CHIMERYS	# Peptides (by Search Engine): CHIMERYS	Biological Process	Cellular Component	Molecular Function	Pfam IDs	Entrez Gene ID	Gene ID	Ensembl Gene ID	# Protein Pathway Groups	Found in Sample: F23: Sample	# Protein Groups
NKFFJOOI_07186	Elongation factor Tu	tuf	1698	73	27	Master Protein	High	0	197.582	FALSE	27	395	42.9	5.21	658.34	27	protein metabolism;other metabolic processes	cytosol;other cell component	other molecular function			A0A1H4J9K4; NKFFJOOI_07186		0	High	1
NKFFJOOI_05148	TonB-dependent receptor P3		1256	43	41	Master Protein	High	0	235.142	FALSE	42	1014	110.6	4.55	456.37	42						NKFFJOOI_05148		0	High	1
NKFFJOOI_00779	Elongation factor G	fusA	1194	71	46	Master Protein	High	0	345.129	FALSE	47	710	78.2	5.12	312.23	47	cell organization and biogenesis;protein metabolism;other metabolic processes	other cell component	other molecular function		90593802	A0A1H4N8W1; NKFFJOOI_00779		0	High	1
NKFFJOOI_08269	Peptidoglycan-associated lipoprotein		1149	46	24	Master Protein	High	0	152.428	FALSE	24	447	47.4	4.5	436.59	24						A0ABY0UYE1; NKFFJOOI_08269		0	High	1
NKFFJOOI_00932	Metal-pseudopaline receptor CntO		1115	53	46	Master Protein	High	0	282.51	FALSE	46	777	86.9	5.35	337.95	46						NKFFJOOI_00932		0	High	1
NKFFJOOI_04918	60 kDa chaperonin		1031	73	48	Master Protein	High	0	276.994	FALSE	48	544	57.3	5.16	389.14	48						A0ABY0TZC6; NKFFJOOI_04918		0	High	1
NKFFJOOI_07070	TonB-dependent receptor P3		976	48	47	Master Protein	High	0	246.376	FALSE	47	1056	113.8	4.75	408.3	47						NKFFJOOI_07070		0	High	1
NKFFJOOI_07178	DNA-directed RNA polymerase subunit beta		966	65	92	Master Protein	High	0	489.39	FALSE	92	1269	142.8	5.47	346.32	92						NKFFJOOI_07178		0	High	1
NKFFJOOI_04613	Alpha-ketoglutaric semialdehyde dehydrogenase		945	60	34	Master Protein	High	0	225.843	FALSE	34	517	55.7	5.76	319.38	34						NKFFJOOI_04613		0	High	1
NKFFJOOI_07177	DNA-directed RNA polymerase subunit beta'		896	65	98	Master Protein	High	0	509.41	FALSE	102	1432	159.3	6.95	332.01	102						NKFFJOOI_07177		0	High	1
NKFFJOOI_07005	Chaperone protein DnaK	dnaK	855	62	51	Master Protein	High	0	300.354	FALSE	52	634	68.3	4.88	285.4	52	protein metabolism;other metabolic processes		other molecular function			A0A1H4QIP0; NKFFJOOI_07005		0	High	1
NKFFJOOI_00806	DNA-directed RNA polymerase subunit alpha	rpoA	807	85	31	Master Protein	High	0	219.49	FALSE	31	330	37.2	5.21	272.79	31	RNA metabolism OR transcription;other metabolic processes	other cell component	nucleic acid binding activity;other molecular function			A0A1H4NC79; A0A653TEL4; NKFFJOOI_00806		0	High	1
NKFFJOOI_01287	Protein translocase subunit SecA		796	68	81	Master Protein	High	0	384.155	FALSE	81	1119	127.1	5.77	261.51	81						NKFFJOOI_01287		0	High	1
NKFFJOOI_01227	Succinate--CoA ligase [ADP-forming] subunit beta	sucC	794	68	32	Master Protein	High	0	224.154	FALSE	32	397	43	5.11	253.69	32	other metabolic processes	cytosol;other cell component	other molecular function		90592114	A0A1H4PDT6; NKFFJOOI_01227		0	High	1
NKFFJOOI_06096	putative 3-hydroxyacyl-CoA dehydrogenase		775	62	52	Master Protein	High	0	328.419	FALSE	52	801	88.9	6.61	243.65	52						NKFFJOOI_06096		0	High	1
NKFFJOOI_07034	GDP-mannose 4,6-dehydratase		715	76	28	Master Protein	High	0	226.556	FALSE	36	371	42.6	6.01	230.51	36						NKFFJOOI_07034		0	High	1
NKFFJOOI_04832	TonB-dependent receptor SusC		707	45	40	Master Protein	High	0	241.037	FALSE	42	1040	110.7	4.5	241.83	42						NKFFJOOI_04832		0	High	1
NKFFJOOI_06098	putative acyl-CoA dehydrogenase		683	54	41	Master Protein	High	0	243.758	FALSE	41	603	66.6	5.22	221.02	41			other molecular function			A0A1H4TI10; NKFFJOOI_06098		0	High	1
NKFFJOOI_00776	TonB-dependent receptor P26		670	40	40	Master Protein	High	0	238.542	FALSE	40	1077	116.5	4.81	263.11	40						NKFFJOOI_00776		0	High	1
NKFFJOOI_07639	Peptidoglycan-associated lipoprotein		663	77	27	Master Protein	High	0	168.807	FALSE	27	284	31.5	8.18	209.24	27		other membranes				A0A1H4R5U2; NKFFJOOI_07639		0	High	1
NKFFJOOI_05065	Chaperone protein ClpB 1		662	69	61	Master Protein	High	0	354.785	FALSE	66	878	99.4	5.6	234.35	66						NKFFJOOI_05065		0	High	1
NKFFJOOI_00610	Tol-Pal system protein TolQ		653	43	12	Master Protein	High	0	117.971	FALSE	12	249	26.2	5.36	176.8	12	transport	plasma membrane;other membranes				A0A1H4MPF8; A0A653SNW9; NKFFJOOI_00610		0	High	1
NKFFJOOI_04657	hypothetical protein		652	39	27	Master Protein	High	0	164.583	FALSE	27	893	98.5	4.87	202.6	27	transport	other membranes	transporter activity			A0A1H4KEC8; NKFFJOOI_04657		0	High	1
NKFFJOOI_07317	Polyribonucleotide nucleotidyltransferase		633	58	46	Master Protein	High	0	285.566	FALSE	46	738	81.6	5.16	221.73	46						NKFFJOOI_07317		0	High	1
NKFFJOOI_07509	Vitamin B12 transporter BtuB		629	38	31	Master Protein	High	0	177.447	FALSE	31	1018	110.6	4.92	236.24	31						NKFFJOOI_07509		0	High	1
NKFFJOOI_06003	Glyceraldehyde-3-phosphate dehydrogenase-like protein		584	54	33	Master Protein	High	0	157.446	FALSE	33	482	53.7	7.17	212.09	33	other metabolic processes		other molecular function			A0A1H4T6P7; NKFFJOOI_06003		0	High	1
NKFFJOOI_01319	Aconitate hydratase A		578	60	48	Master Protein	High	0	262.487	FALSE	48	757	81.8	5.49	199.03	48						NKFFJOOI_01319		0	High	1
NKFFJOOI_00623	hypothetical protein		570	80	39	Master Protein	High	0	248.763	FALSE	39	377	41.5	8.53	195.2	39						NKFFJOOI_00623		0	High	1
NKFFJOOI_04642	NAD(P)-specific glutamate dehydrogenase		560	85	41	Master Protein	High	0	210.646	FALSE	41	447	49	5.67	196.05	41						A0ABY0UYU2; NKFFJOOI_04642		0	High	1
NKFFJOOI_05149	SusD-like protein P2		550	51	23	Master Protein	High	0	120.226	FALSE	23	480	52.8	4.37	186.26	23						NKFFJOOI_05149		0	High	1
NKFFJOOI_06094	Long-chain-fatty-acid--CoA ligase FadD15		545	67	44	Master Protein	High	0	245.089	FALSE	44	590	67.1	7.18	192.31	44						NKFFJOOI_06094		0	High	1
NKFFJOOI_08136	Acetoin:2,6-dichlorophenolindophenol oxidoreductase subunit alpha	pdhA	529	58	21	Master Protein	High	0	157.467	FALSE	21	332	37.6	6.92	160.11	21	other metabolic processes		other molecular function		90590626	A0A1H4JLE7; NKFFJOOI_08136		0	High	1
NKFFJOOI_00994	Protein translocase subunit SecD		526	43	42	Master Protein	High	0	213.019	FALSE	42	988	107.3	5.12	209.46	42						NKFFJOOI_00994		0	High	1
NKFFJOOI_04684	Vitamin B12 transporter BtuB		526	47	43	Master Protein	High	0	250.467	FALSE	43	929	101.2	4.68	192.23	43						NKFFJOOI_04684		0	High	1
NKFFJOOI_07303	1-pyrroline-5-carboxylate dehydrogenase		525	61	34	Master Protein	High	0	179.104	FALSE	34	542	60	5.3	185.69	34						NKFFJOOI_07303		0	High	1
NKFFJOOI_08670	Biotin carboxylase		524	73	35	Master Protein	High	0	200.557	FALSE	37	450	50	6.6	172.24	37	other metabolic processes		other molecular function			A0A1H4KRU4; NKFFJOOI_08670		0	High	1
NKFFJOOI_06172	Lon protease 2		518	53	51	Master Protein	High	0	257.591	FALSE	51	818	91.9	7.06	175.46	51						NKFFJOOI_06172		0	High	1
NKFFJOOI_05732	hypothetical protein		503	68	72	Master Protein	High	0	319.566	FALSE	72	688	77	5.31	189.04	72						NKFFJOOI_05732		0	High	1
NKFFJOOI_06427	Transketolase		500	55	39	Master Protein	High	0	205.919	FALSE	39	676	73.8	5.2	172.01	39						NKFFJOOI_06427		0	High	1
NKFFJOOI_07231	ATP-dependent zinc metalloprotease FtsH	ftsH	498	57	41	Master Protein	High	0	220.377	FALSE	41	667	74.2	5.5	165.57	41	protein metabolism;other metabolic processes;other biological processes	plasma membrane;other membranes	other molecular function		90591345	A0A1H4J9T0; NKFFJOOI_07231		0	High	1
NKFFJOOI_05063	hypothetical protein		492	35	16	Master Protein	High	0	137.994	FALSE	16	324	35.8	5.52	140.86	16						NKFFJOOI_05063		0	High	1
NKFFJOOI_07028	UDP-N-acetyl-D-glucosamine 6-dehydrogenase		478	68	34	Master Protein	High	0	189.503	FALSE	34	425	47.2	6.13	182.71	34						NKFFJOOI_07028		0	High	1
NKFFJOOI_06092	Phosphoribosylformylglycinamidine synthase		471	43	53	Master Protein	High	0	248.677	FALSE	53	1240	135.7	5.11	135.13	53						NKFFJOOI_06092		0	High	1
NKFFJOOI_04768	Phosphoenolpyruvate carboxykinase (ATP)		453	61	36	Master Protein	High	0	185.176	FALSE	36	534	59.6	5.66	165.07	36						NKFFJOOI_04768		0	High	1
NKFFJOOI_07029	UDP-glucose 6-dehydrogenase TuaD		452	71	36	Master Protein	High	0	199.926	FALSE	36	441	49.3	6.04	179.87	36						NKFFJOOI_07029		0	High	1
NKFFJOOI_00640	Translation initiation factor IF-2	infB	446	58	55	Master Protein	High	0	269.447	FALSE	55	941	103.9	6.81	151.87	55	protein metabolism;other metabolic processes	other cell component	other molecular function			A0A1H4MT72; NKFFJOOI_00640		0	High	1
NKFFJOOI_06072	Carbamoyl-phosphate synthase large chain		433	45	46	Master Protein	High	0	225.74	FALSE	46	950	106.2	5.07	163.5	46						NKFFJOOI_06072		0	High	1
NKFFJOOI_08749	Elongation factor G	fusA	432	5	1	Master Protein	High	0	25.671	FALSE	2	696	77.3	5.02	56.46	2						A0ABT1CVN5; NKFFJOOI_08749		0	High	1
NKFFJOOI_06082	Phosphoglucomutase		424	70	39	Master Protein	High	0	196.758	FALSE	39	569	62.9	5.21	143.9	39						NKFFJOOI_06082		0	High	1
NKFFJOOI_07214	Phosphoenolpyruvate carboxylase		422	55	51	Master Protein	High	0	215.833	FALSE	51	848	97.7	5.69	156.84	51						NKFFJOOI_07214		0	High	1
NKFFJOOI_05967	Enoyl-[acyl-carrier-protein] reductase [NADH] FabI		421	85	22	Master Protein	High	0	137.912	FALSE	22	268	29.4	5.95	149.66	22	other metabolic processes		other molecular function			A0A1H4T2U1; NKFFJOOI_05967		0	High	1
NKFFJOOI_00976	Cell division coordinator CpoB		413	57	56	Master Protein	High	0	217.014	FALSE	56	1005	114.4	5.33	110.01	56						NKFFJOOI_00976		0	High	1
NKFFJOOI_07045	Decarbamoylnovobiocin carbamoyltransferase		405	52	32	Master Protein	High	0	187.192	FALSE	32	571	64.4	6.98	145.55	32						NKFFJOOI_07045		0	High	1
NKFFJOOI_07369	S-adenosylmethionine:tRNA ribosyltransferase-isomerase	queA	404	68	29	Master Protein	High	0	152.003	FALSE	29	349	40.2	6.71	154.11	29	RNA metabolism OR transcription;other metabolic processes	other cell component	other molecular function		90594024	A0A1H4JHN1; NKFFJOOI_07369		0	High	1
NKFFJOOI_05946	Serine hydroxymethyltransferase		403	71	35	Master Protein	High	0	197.131	FALSE	35	424	46.4	6.76	151.1	35						NKFFJOOI_05946		0	High	1
NKFFJOOI_06019	hypothetical protein		401	43	49	Master Protein	High	0	232.395	FALSE	49	1035	113.9	4.92	149.28	49						NKFFJOOI_06019		0	High	1
NKFFJOOI_06175	30S ribosomal protein S1		400	53	37	Master Protein	High	0	199.662	FALSE	37	611	68.8	4.98	157.79	37	protein metabolism;other metabolic processes	cytosol;translational apparatus	nucleic acid binding activity;other molecular function			A0A1H4J1W1; NKFFJOOI_06175		0	High	1
NKFFJOOI_05733	hypothetical protein		396	50	76	Master Protein	High	0	261.145	FALSE	76	1629	187.4	5.4	98.06	76						NKFFJOOI_05733		0	High	1
NKFFJOOI_07967	CTP synthase		389	51	34	Master Protein	High	0	156.584	FALSE	34	545	60.6	5.74	129.78	34						NKFFJOOI_07967		0	High	1
NKFFJOOI_08139	hypothetical protein		387	40	23	Master Protein	High	0	108.738	FALSE	23	556	63.1	6.74	118.8	23			other molecular function			A0A1H4JLK9; NKFFJOOI_08139		0	High	1
NKFFJOOI_07683	Dihydrolipoyl dehydrogenase		383	69	34	Master Protein	High	0	209.24	FALSE	34	468	50.8	6.14	127.93	34						NKFFJOOI_07683		0	High	1
NKFFJOOI_00293	2-methyl-1,2-propanediol dehydrogenase		382	47	33	Master Protein	High	0	197.18	FALSE	34	570	64	6.3	140.23	34			other molecular function			A0A1H4LKS4; NKFFJOOI_00293		0	High	1
NKFFJOOI_05138	Lysine--tRNA ligase, heat inducible		381	70	45	Master Protein	High	0	187.479	FALSE	45	563	64.6	5.72	131.45	45						NKFFJOOI_05138		0	High	1
NKFFJOOI_00622	Elongation factor Ts	tsf	379	73	25	Master Protein	High	0	161.314	FALSE	25	274	29.4	5.11	120.47	25	protein metabolism;other metabolic processes	other cell component	other molecular function			A0A1H4MQY0; NKFFJOOI_00622		0	High	1
NKFFJOOI_01395	Threonine--tRNA ligase		378	52	37	Master Protein	High	0	146.677	FALSE	37	646	73	5.85	131.75	37						NKFFJOOI_01395		0	High	1
NKFFJOOI_07479	Succinate--CoA ligase [ADP-forming] subunit alpha	sucD	373	63	17	Master Protein	High	0	114.076	FALSE	17	290	29.8	5.35	93.66	17	other metabolic processes	other cell component	other molecular function		90592136	A0A1H4RTW8; NKFFJOOI_07479		0	High	1
NKFFJOOI_00483	GDP-mannose 4,6-dehydratase		372	73	22	Master Protein	High	0	157.876	FALSE	30	370	42.4	5.99	130.54	30						NKFFJOOI_00483		0	High	1
NKFFJOOI_00735	Neutral endopeptidase		371	55	44	Master Protein	High	0	193.347	FALSE	44	682	76.1	4.94	127.62	44						NKFFJOOI_00735		0	High	1
NKFFJOOI_05905	Phosphomannomutase/phosphoglucomutase		368	66	28	Master Protein	High	0	139.197	FALSE	28	462	50.1	5.08	124.93	28						NKFFJOOI_05905		0	High	1
NKFFJOOI_07089	Acetyl-coenzyme A synthetase		367	47	32	Master Protein	High	0	157.306	FALSE	32	635	71.6	6.38	134.02	32						NKFFJOOI_07089		0	High	1
NKFFJOOI_04927	DNA topoisomerase 1	topA	366	59	53	Master Protein	High	0	199.524	FALSE	53	829	93.5	7.52	111.6	53	cell organization and biogenesis;DNA metabolism;other metabolic processes		nucleic acid binding activity;other molecular function		90591193	A0A1H4JXZ1; NKFFJOOI_04927		0	High	1
NKFFJOOI_08135	hypothetical protein		366	47	26	Master Protein	High	0	134.35	FALSE	26	545	57.3	4.84	106.67	26						NKFFJOOI_08135		0	High	1
NKFFJOOI_01310	ATP-dependent DNA helicase RecQ		363	63	49	Master Protein	High	0	215.848	FALSE	49	736	82.6	5.45	138.25	49	DNA metabolism;other metabolic processes;stress response	other cell component	nucleic acid binding activity;other molecular function			A0A1H4PPG1; NKFFJOOI_01310		0	High	1
NKFFJOOI_04646	Isoleucine--tRNA ligase		363	46	50	Master Protein	High	0	215.851	FALSE	50	1132	129.4	5.15	106.55	50						NKFFJOOI_04646		0	High	1
NKFFJOOI_00617	Asparagine--tRNA ligase		358	64	36	Master Protein	High	0	183.057	FALSE	36	477	54.7	5.48	149.92	36						NKFFJOOI_00617		0	High	1
NKFFJOOI_07240	Valine--tRNA ligase		356	47	39	Master Protein	High	0	171.569	FALSE	39	876	100.6	5.15	114.28	39						NKFFJOOI_07240		0	High	1
NKFFJOOI_00604	2-oxoglutarate dehydrogenase E1 component		354	52	41	Master Protein	High	0	203.783	FALSE	41	931	106.3	6.18	108.53	41						NKFFJOOI_00604		0	High	1
NKFFJOOI_08005	Chaperone protein HtpG		350	63	44	Master Protein	High	0	187.141	FALSE	44	629	71.5	5.14	129.14	44						A0ABY0U339; NKFFJOOI_08005		0	High	1
NKFFJOOI_00643	hypothetical protein		349	32	31	Master Protein	High	0	178.673	FALSE	31	1039	113	5.38	104.28	31						NKFFJOOI_00643		0	High	1
NKFFJOOI_06008	Isocitrate dehydrogenase [NADP] 2		348	69	48	Master Protein	High	0	222.169	FALSE	48	738	80.4	5.34	95.9	48						NKFFJOOI_06008		0	High	1
NKFFJOOI_00196	Fumarate reductase flavoprotein subunit		340	55	39	Master Protein	High	0	164.226	FALSE	39	671	74.4	6.89	109.1	39	other metabolic processes	plasma membrane;other membranes	other molecular function			A0A1H4LBE5; NKFFJOOI_00196		0	High	1
NKFFJOOI_07023	Putative tyrosine-protein kinase in cps region		339	57	42	Master Protein	High	0	203.854	FALSE	42	792	89	6.54	110.89	42						NKFFJOOI_07023		0	High	1
NKFFJOOI_06983	putative propionyl-CoA carboxylase beta chain 5		337	60	37	Master Protein	High	0	168.813	FALSE	37	542	59.4	8.09	124.03	37						NKFFJOOI_06983		0	High	1
NKFFJOOI_01015	Transcription termination factor Rho		329	60	37	Master Protein	High	0	197.382	FALSE	37	544	61.4	9.22	105.89	37						NKFFJOOI_01015		0	High	1
NKFFJOOI_06980	Energy-dependent translational throttle protein EttA	ettA	322	58	35	Master Protein	High	0	180.054	FALSE	35	563	63.7	5.78	101.76	35	protein metabolism;other metabolic processes;other biological processes	other cell component	translation activity;nucleic acid binding activity;other molecular function			A0A1H4QLP4; NKFFJOOI_06980		0	High	1
NKFFJOOI_01333	Adaptive-response sensory-kinase SasA		322	61	38	Master Protein	High	0	195.442	FALSE	38	659	75.2	5.47	112.6	38						NKFFJOOI_01333		0	High	1
NKFFJOOI_06188	Polyphosphate kinase		321	57	42	Master Protein	High	0	156.939	FALSE	42	688	79.4	8.21	107.29	42						NKFFJOOI_06188		0	High	1
NKFFJOOI_07565	DNA-binding protein HU-beta		320	89	15	Master Protein	High	0	100.912	FALSE	15	90	9.4	10.14	115.95	15	cell organization and biogenesis	cytosol	nucleic acid binding activity;other molecular function	Pf00216		A0A1B7Z8V5; A0A1H4RI68; A0A1H7UMK6; A0A4R7DK40; mart:BTR34_16505; NKFFJOOI_07565		0	High	1
NKFFJOOI_04913	Bifunctional purine biosynthesis protein PurH		319	70	32	Master Protein	High	0	177.412	FALSE	32	510	56	5.55	108.58	32						NKFFJOOI_04913		0	High	1
NKFFJOOI_05061	hypothetical protein		318	70	14	Master Protein	High	0	81.096	FALSE	14	145	16.5	8.66	127.81	14						NKFFJOOI_05061		0	High	1
NKFFJOOI_00182	Protein RecA	recA	317	61	21	Master Protein	High	0	122.815	FALSE	21	337	36.4	6.11	106.73	21	protein metabolism;DNA metabolism;other metabolic processes;stress response	cytosol	nucleic acid binding activity;other molecular function			A0A653RBS9; NKFFJOOI_00182		0	High	1
NKFFJOOI_00127	Phosphoribosylamine--glycine ligase		316	74	33	Master Protein	High	0	148.36	FALSE	33	423	46	5.26	108.76	33						NKFFJOOI_00127		0	High	1
NKFFJOOI_04764	hypothetical protein		316	61	32	Master Protein	High	0	148.387	FALSE	32	456	51.7	6.23	120.19	32						NKFFJOOI_04764		0	High	1
NKFFJOOI_06097	3-ketoacyl-CoA thiolase		315	54	21	Master Protein	High	0	129.133	FALSE	21	396	42.5	5.86	103.96	21	other metabolic processes	other cell component	other molecular function			A0A1H4THY4; NKFFJOOI_06097		0	High	1
NKFFJOOI_07314	Fructose-bisphosphate aldolase class 2		313	58	23	Master Protein	High	0	120.434	FALSE	23	355	38.9	5.22	105.52	23	other metabolic processes	cytosol	other molecular function			A0A1H4JG17; NKFFJOOI_07314		0	High	1
NKFFJOOI_07502	DNA gyrase subunit A		312	54	45	Master Protein	High	0	187.77	FALSE	45	886	100.4	5.66	95.63	45						NKFFJOOI_07502		0	High	1
NKFFJOOI_00639	Transcription termination/antitermination protein NusA	nusA	311	59	26	Master Protein	High	0	147.103	FALSE	26	410	46.6	4.83	115.9	26	RNA metabolism OR transcription;other metabolic processes;other biological processes	cytosol	nucleic acid binding activity;other molecular function		90593324	A0A1H4MUA6; NKFFJOOI_00639		0	High	1
NKFFJOOI_07160	Ornithine aminotransferase 2		307	71	27	Master Protein	High	0	130.05	FALSE	27	415	45.5	5.43	98.01	27	other metabolic processes	other cell component	other molecular function			A0A1H4PZ03; NKFFJOOI_07160		0	High	1
NKFFJOOI_00605	Dihydrolipoyllysine-residue succinyltransferase component of 2-oxoglutarate dehydrogenase complex		305	51	24	Master Protein	High	0	117.641	FALSE	24	406	43.5	5	101.54	24	other metabolic processes	cytosol;other cell component	other molecular function			A0A1H4MNZ8; NKFFJOOI_00605		0	High	1
NKFFJOOI_05962	Transcriptional regulatory protein SrrA	rprY	304	78	23	Master Protein	High	0	135.537	FALSE	23	237	27.5	6.42	111.33	23	signal transduction;other biological processes	other cell component	nucleic acid binding activity;other molecular function		90591484	A0A1H4T1C9; A0A1I6J604; A0A1N6U1X3; A0A653XPD9; NKFFJOOI_05962		0	High	1
NKFFJOOI_04889	Photosystem I assembly protein Ycf3		301	68	31	Master Protein	High	0	154.441	FALSE	31	457	50.5	8.48	79.91	31						NKFFJOOI_04889		0	High	1
NKFFJOOI_01006	hypothetical protein		300	31	17	Master Protein	High	0	95.276	FALSE	17	501	55.5	4.5	107.59	17						NKFFJOOI_01006		0	High	1
NKFFJOOI_00331	TonB-dependent receptor P26		298	33	32	Master Protein	High	0	169.227	FALSE	32	1083	119.2	4.78	110.52	32						NKFFJOOI_00331		0	High	1
NKFFJOOI_05949	Chaperone protein ClpB 1		293	60	45	Master Protein	High	0	200.006	FALSE	50	886	100	5.64	88.19	50						NKFFJOOI_05949		0	High	1
NKFFJOOI_04893	Chaperone SurA		291	53	38	Master Protein	High	0	160.883	FALSE	38	705	77.4	5.12	109.49	38						NKFFJOOI_04893		0	High	1
NKFFJOOI_01160	Glutamine synthetase		291	66	19	Master Protein	High	0	102.677	FALSE	19	338	37.7	5.21	85.26	19						A0ABY0UMP6; NKFFJOOI_01160		0	High	1
NKFFJOOI_08273	Amidophosphoribosyltransferase		287	68	41	Master Protein	High	0	215.239	FALSE	41	632	72	7.78	88.21	41			other molecular function			A0A1H4KL89; NKFFJOOI_08273		0	High	1
NKFFJOOI_08278	3-oxoacyl-[acyl-carrier-protein] synthase 2		287	57	19	Master Protein	High	0	128.528	FALSE	19	416	44.4	5.77	99.65	19	other metabolic processes	cytosol	other molecular function			A0A1H4KMM5; NKFFJOOI_08278		0	High	1
NKFFJOOI_05931	Phenylalanine--tRNA ligase beta subunit		283	51	40	Master Protein	High	0	181.62	FALSE	40	809	90	6.61	103.2	40						NKFFJOOI_05931		0	High	1
NKFFJOOI_00319	Aspartate--tRNA ligase		283	53	33	Master Protein	High	0	137.224	FALSE	33	584	65.8	5.2	93.27	33						NKFFJOOI_00319		0	High	1
NKFFJOOI_07073	TonB-dependent receptor P3		280	41	34	Master Protein	High	0	154.501	FALSE	35	1096	120.5	4.92	90.91	35						NKFFJOOI_07073		0	High	1
NKFFJOOI_01000	Long-chain-aldehyde dehydrogenase		272	51	27	Master Protein	High	0	137.532	FALSE	27	507	56	5.5	89.91	27						NKFFJOOI_01000		0	High	1
NKFFJOOI_05935	putative ABC transporter ATP-binding protein YbiT		268	46	26	Master Protein	High	0	134.174	FALSE	26	540	60.9	5.38	80.24	26			other molecular function			A0A1H4SY24; NKFFJOOI_05935		0	High	1
NKFFJOOI_00629	DNA polymerase I		268	52	41	Master Protein	High	0	182.141	FALSE	41	944	106.5	5.15	76.3	41						NKFFJOOI_00629		0	High	1
NKFFJOOI_07009	Phosphoribosylaminoimidazole-succinocarboxamide synthase		267	64	24	Master Protein	High	0	133.943	FALSE	24	318	36.2	5.02	102.11	24						NKFFJOOI_07009		0	High	1
NKFFJOOI_00335	Vitamin B12 transporter BtuB		267	38	31	Master Protein	High	0	138.861	FALSE	31	758	84.7	4.89	108.95	31						NKFFJOOI_00335		0	High	1
NKFFJOOI_01222	Inosine-5'-monophosphate dehydrogenase	guaB	266	76	32	Master Protein	High	0	147.169	FALSE	32	490	52.3	7.56	89.54	32	other metabolic processes		other molecular function			A0A1H4PDB1; NKFFJOOI_01222		0	High	1
NKFFJOOI_06066	6-phosphogluconate dehydrogenase, NADP(+)-dependent, decarboxylating		265	57	30	Master Protein	High	0	143.986	FALSE	30	466	51.3	5.68	91.36	30						NKFFJOOI_06066		0	High	1
NKFFJOOI_05127	hypothetical protein		263	42	12	Master Protein	High	0	58.881	FALSE	12	189	21.2	8.48	95.11	12						A0A1H4JRK4; NKFFJOOI_05127		0	High	1
NKFFJOOI_06941	hypothetical protein		262	62	27	Master Protein	High	0	157.584	FALSE	27	484	56.1	6.89	84.22	27						NKFFJOOI_06941		0	High	1
NKFFJOOI_06976	Fumarate hydratase class II		260	49	24	Master Protein	High	0	141.717	FALSE	24	466	50.3	5.43	79.46	24						NKFFJOOI_06976		0	High	1
NKFFJOOI_00160	ATP synthase subunit alpha		256	53	29	Master Protein	High	0	143.241	FALSE	30	526	56.7	5.11	98.05	30						NKFFJOOI_00160		0	High	1
NKFFJOOI_06110	hypothetical protein		254	35	32	Master Protein	High	0	129.884	FALSE	32	1131	123.9	5.01	54.63	32						NKFFJOOI_06110		0	High	1
NKFFJOOI_00660	hypothetical protein		253	29	11	Master Protein	High	0	63.779	FALSE	11	234	26.5	4.5	81.48	11	transport	plasma membrane;other membranes;other cell component	other molecular function			A0A1H4MXN9; NKFFJOOI_00660		0	High	1
NKFFJOOI_01009	Proline--tRNA ligase		252	59	26	Master Protein	High	0	143.069	FALSE	26	491	55.9	5.9	76.07	26						NKFFJOOI_01009		0	High	1
NKFFJOOI_07134	Adenylosuccinate synthetase		252	60	29	Master Protein	High	0	137.034	FALSE	29	423	46.7	5.8	90.26	29						NKFFJOOI_07134		0	High	1
NKFFJOOI_07424	2-oxoisovalerate dehydrogenase subunit beta		252	60	20	Master Protein	High	0	102.64	FALSE	20	325	35.7	5.08	104.73	20			other molecular function			A0A1H4JLF1; NKFFJOOI_07424		0	High	1
NKFFJOOI_07294	Na(+)-translocating NADH-quinone reductase subunit F	nqrF	252	50	24	Master Protein	High	0	117.135	FALSE	24	435	48.6	5.1	101.09	24	transport	plasma membrane;other membranes	other molecular function			A0A1H4JE33; NKFFJOOI_07294		0	High	1
NKFFJOOI_05121	Alanine--tRNA ligase		251	45	42	Master Protein	High	0	152.386	FALSE	42	871	97.6	5.8	73.16	42						NKFFJOOI_05121		0	High	1
NKFFJOOI_00775	hypothetical protein		249	25	11	Master Protein	High	0	60.39	FALSE	11	558	60.9	4.28	86.29	11						NKFFJOOI_00775		0	High	1
NKFFJOOI_04611	hypothetical protein		248	49	14	Master Protein	High	0	78.296	FALSE	14	213	22.8	8.48	87.95	14						NKFFJOOI_04611		0	High	1
NKFFJOOI_07483	UDP-3-O-acyl-N-acetylglucosamine deacetylase		246	58	25	Master Protein	High	0	165.523	FALSE	25	466	51.6	6.73	80.81	25						NKFFJOOI_07483		0	High	1
NKFFJOOI_01387	Vitamin B12 transporter BtuB		244	43	31	Master Protein	High	0	132.78	FALSE	31	805	90.4	5.63	89.92	31						NKFFJOOI_01387		0	High	1
NKFFJOOI_00138	TonB-dependent receptor SusC		240	33	33	Master Protein	High	0	118.987	FALSE	33	1067	117.5	4.75	88.3	33						NKFFJOOI_00138		0	High	1
NKFFJOOI_05059	Small heat shock protein IbpB		240	30	7	Master Protein	High	0	42.366	FALSE	7	139	15.7	5.2	115.75	7						NKFFJOOI_05059		0	High	1
NKFFJOOI_07933	Dihydrolipoyl dehydrogenase		237	57	28	Master Protein	High	0	145.431	FALSE	28	463	49.3	6.23	85.89	28						A0ABY0U3X4; NKFFJOOI_07933		0	High	1
NKFFJOOI_01383	Acetyl-coenzyme A carboxylase carboxyl transferase subunit alpha		237	51	18	Master Protein	High	0	101.737	FALSE	18	317	35.8	6.92	76.64	18						NKFFJOOI_01383		0	High	1
NKFFJOOI_06369	hypothetical protein		235	32	56	Master Protein	High	0	171.926	FALSE	56	2063	236.4	5.99	49.53	56						NKFFJOOI_06369		0	High	1
NKFFJOOI_05847	hypothetical protein		234	69	27	Master Protein	High	0	130.066	FALSE	27	456	53.4	4.89	77.01	27						NKFFJOOI_05847		0	High	1
NKFFJOOI_00073	Ribonuclease R		234	50	34	Master Protein	High	0	126.467	FALSE	34	730	84.5	6.3	69.62	34						NKFFJOOI_00073		0	High	1
NKFFJOOI_00297	hypothetical protein		232	78	20	Master Protein	High	0	154.318	FALSE	20	379	42.2	6.05	67.46	20						NKFFJOOI_00297		0	High	1
NKFFJOOI_04986	4-hydroxyphenylpyruvate dioxygenase		231	71	27	Master Protein	High	0	142.981	FALSE	27	376	42.6	5.38	76.77	27						NKFFJOOI_04986		0	High	1
NKFFJOOI_01208	hypothetical protein		229	78	13	Master Protein	High	0	68.597	FALSE	13	156	16.3	8.25	53.71	13						A0A1H4PC93; NKFFJOOI_01208		0	High	1
NKFFJOOI_00620	Uridylate kinase		228	60	13	Master Protein	High	0	77.615	FALSE	13	220	23.9	5.49	68.04	13						NKFFJOOI_00620		0	High	1
NKFFJOOI_07441	Alginate biosynthesis protein AlgA		227	57	19	Master Protein	High	0	109.71	FALSE	19	359	40.9	4.93	66.25	19						NKFFJOOI_07441		0	High	1
NKFFJOOI_07426	Electron transfer flavoprotein subunit alpha		227	52	17	Master Protein	High	0	84.858	FALSE	17	322	33.7	5.3	78.44	17						NKFFJOOI_07426		0	High	1
NKFFJOOI_00158	ATP synthase subunit b		225	66	16	Master Protein	High	0	97.142	FALSE	16	166	18.5	5.08	64.63	16						NKFFJOOI_00158		0	High	1
NKFFJOOI_00088	Glutamine--tRNA ligase		225	49	30	Master Protein	High	0	118.256	FALSE	30	561	65.1	6.14	73.41	30						NKFFJOOI_00088		0	High	1
NKFFJOOI_07061	Glyceraldehyde-3-phosphate dehydrogenase A		224	55	20	Master Protein	High	0	103.546	FALSE	20	333	35.9	6.06	105.02	20						A0ABY0UJ60; NKFFJOOI_07061		0	High	1
NKFFJOOI_00805	30S ribosomal protein S4	rpsD	222	67	21	Master Protein	High	0	80.65	FALSE	21	201	22.9	9.74	79.68	21	protein metabolism;other metabolic processes;other biological processes	translational apparatus	nucleic acid binding activity;other molecular function		90591462	A0A1H4NC46; NKFFJOOI_00805		0	High	1
NKFFJOOI_01334	hypothetical protein		222	63	20	Master Protein	High	0	89.506	FALSE	20	376	41.5	4.97	83.97	20						NKFFJOOI_01334		0	High	1
NKFFJOOI_00087	Protein QmcA		222	57	22	Master Protein	High	0	102.151	FALSE	22	309	34.7	5.86	86.71	22						NKFFJOOI_00087		0	High	1
NKFFJOOI_07146	hypothetical protein		220	45	33	Master Protein	High	0	114.355	FALSE	33	672	79.4	5.81	55.97	33						NKFFJOOI_07146		0	High	1
NKFFJOOI_00081	Glutamate--tRNA ligase		219	52	27	Master Protein	High	0	142.397	FALSE	27	551	63.2	5.57	76.41	27						NKFFJOOI_00081		0	High	1
NKFFJOOI_00657	hypothetical protein		218	23	51	Master Protein	High	0	154.949	FALSE	51	2376	267.3	4.64	54.34	51						NKFFJOOI_00657		0	High	1
NKFFJOOI_04686	ATP synthase subunit beta	atpD	218	76	32	Master Protein	High	0	151.102	FALSE	32	502	54	5.02	77.99	32	other metabolic processes;transport	plasma membrane;other membranes	transporter activity;other molecular function		90592418	A0A1H4KC18; NKFFJOOI_04686		0	High	1
NKFFJOOI_00549	Urocanate hydratase		218	40	23	Master Protein	High	0	107.794	FALSE	23	666	74.5	6.42	60.68	23						NKFFJOOI_00549		0	High	1
NKFFJOOI_00655	NADP-dependent malic enzyme		218	42	31	Master Protein	High	0	125.153	FALSE	31	764	83.7	6.43	66.37	31						A0ABY0US76; NKFFJOOI_00655		0	High	1
NKFFJOOI_05995	Chromosomal replication initiator protein DnaA	dnaA	217	48	26	Master Protein	High	0	130.997	FALSE	26	474	54.2	9.14	59.89	26	DNA metabolism;other metabolic processes;other biological processes	plasma membrane;other membranes;other cell component	nucleic acid binding activity;other molecular function		90593185	A0A653XSX3; A0ABY0U9F9; NKFFJOOI_05995		0	High	1
NKFFJOOI_07289	2,3-bisphosphoglycerate-independent phosphoglycerate mutase		213	56	26	Master Protein	High	0	123.718	FALSE	26	505	55.8	5.27	67.02	26						A0ABY0U272; NKFFJOOI_07289		0	High	1
NKFFJOOI_06221	DNA gyrase subunit A		212	40	33	Master Protein	High	0	111.869	FALSE	33	852	95.6	5.53	54	33						NKFFJOOI_06221		0	High	1
NKFFJOOI_01386	hypothetical protein		209	35	14	Master Protein	High	0	99.676	FALSE	14	476	51.4	4.25	76.68	14						NKFFJOOI_01386		0	High	1
NKFFJOOI_00222	hypothetical protein		208	42	14	Master Protein	High	0	73.36	FALSE	14	306	33.6	4.97	76.14	14						A0A1H4LE96; NKFFJOOI_00222		0	High	1
NKFFJOOI_06165	Oligosaccharide 4-alpha-D-glucosyltransferase		208	45	32	Master Protein	High	0	110.753	FALSE	32	800	92.9	5.15	46.22	32						NKFFJOOI_06165		0	High	1
NKFFJOOI_00294	hypothetical protein		204	55	16	Master Protein	High	0	96.614	FALSE	16	330	36.7	5.02	59.26	16						NKFFJOOI_00294		0	High	1
NKFFJOOI_00085	Catalase-peroxidase		203	28	24	Master Protein	High	0	120.318	FALSE	24	748	82.6	5.01	60.12	24						NKFFJOOI_00085		0	High	1
NKFFJOOI_00153	hypothetical protein		202	55	9	Master Protein	High	0	43.19	FALSE	9	140	14.6	8.4	54.11	9						NKFFJOOI_00153		0	High	1
NKFFJOOI_07263	ATP-dependent Clp protease proteolytic subunit	clpP	202	71	16	Master Protein	High	0	101.955	FALSE	16	182	20.3	6.35	64.92	16	protein metabolism;other metabolic processes	other cell component	other molecular function			A0A653N380; A0ABY0U1T3; NKFFJOOI_07263		0	High	1
NKFFJOOI_06101	hypothetical protein		201	36	33	Master Protein	High	0	117.745	FALSE	33	737	85.4	5.72	70.89	33						NKFFJOOI_06101		0	High	1
NKFFJOOI_01186	Chaperone protein DnaJ	dnaJ	201	62	23	Master Protein	High	0	132.008	FALSE	23	372	39.9	8.06	61.34	23	protein metabolism;DNA metabolism;other metabolic processes;stress response	other cell component	other molecular function		90592845	A0A1H4P961; NKFFJOOI_01186		0	High	1
NKFFJOOI_00439	Transcription-repair-coupling factor		200	43	43	Master Protein	High	0	162.638	FALSE	43	1128	129.2	6.42	47.84	43						NKFFJOOI_00439		0	High	1
NKFFJOOI_04670	Glycine--tRNA ligase		200	46	29	Master Protein	High	0	107.447	FALSE	29	514	59.6	6.4	60.06	29						NKFFJOOI_04670		0	High	1
NKFFJOOI_01331	Response regulator rcp1		200	86	14	Master Protein	High	0	102.663	FALSE	14	133	15.3	5.35	75.79	14	signal transduction					A0A1H4PRI6; NKFFJOOI_01331		0	High	1
NKFFJOOI_00106	hypothetical protein		200	37	25	Master Protein	High	0	113.869	FALSE	25	560	63	6.11	65.49	25						NKFFJOOI_00106		0	High	1
NKFFJOOI_08225	Acyl-CoA dehydrogenase		200	66	26	Master Protein	High	0	149.924	FALSE	26	379	41.6	5.94	61.55	26						NKFFJOOI_08225		0	High	1
NKFFJOOI_00835	hypothetical protein		197	48	27	Master Protein	High	0	113.689	FALSE	27	501	55.5	6.05	73.15	27						NKFFJOOI_00835		0	High	1
NKFFJOOI_00784	50S ribosomal protein L2		196	41	12	Master Protein	High	0	83.737	FALSE	12	274	29.7	10.92	62.17	12						NKFFJOOI_00784		0	High	1
NKFFJOOI_07148	Ribonuclease Y		195	41	23	Master Protein	High	0	129.785	FALSE	23	518	57.8	8.03	59.4	23						NKFFJOOI_07148		0	High	1
NKFFJOOI_07478	3-oxoacyl-[acyl-carrier-protein] reductase FabG		194	51	14	Master Protein	High	0	82.901	FALSE	14	249	26.6	5.8	66.73	14						NKFFJOOI_07478		0	High	1
NKFFJOOI_00534	Acyl-CoA dehydrogenase		193	47	19	Master Protein	High	0	115.048	FALSE	19	392	43.4	6	65.18	19						NKFFJOOI_00534		0	High	1
NKFFJOOI_00300	Inosose dehydratase		193	49	21	Master Protein	High	0	104.937	FALSE	21	350	39.6	5.66	61.73	21						A0ABY0UW12; NKFFJOOI_00300		0	High	1
NKFFJOOI_00651	hypothetical protein		192	52	38	Master Protein	High	0	158.98	FALSE	38	754	84.7	8.41	52.14	38						NKFFJOOI_00651		0	High	1
NKFFJOOI_00810	Glycogen synthase		192	52	28	Master Protein	High	0	113.666	FALSE	28	511	59.1	6.92	64.49	28						NKFFJOOI_00810		0	High	1
NKFFJOOI_07713	Vitamin B12 transporter BtuB		192	33	22	Master Protein	High	0	111.743	FALSE	22	704	79.4	4.94	67.9	22						NKFFJOOI_07713		0	High	1
NKFFJOOI_04758	Leucine--tRNA ligase		192	52	36	Master Protein	High	0	150.89	FALSE	36	944	107.4	5.19	52.47	36						NKFFJOOI_04758		0	High	1
NKFFJOOI_07175	Peptide chain release factor 3		191	59	33	Master Protein	High	0	116.349	FALSE	33	529	60.2	7.11	61.54	33						NKFFJOOI_07175		0	High	1
NKFFJOOI_01372	Peptidoglycan-associated lipoprotein		190	38	23	Master Protein	High	0	89.964	FALSE	23	650	73.7	5.38	57.74	23						NKFFJOOI_01372		0	High	1
NKFFJOOI_07299	Na(+)-translocating NADH-quinone reductase subunit A		189	57	22	Master Protein	High	0	132.467	FALSE	22	449	49.4	6.35	69.57	22						NKFFJOOI_07299		0	High	1
NKFFJOOI_07154	Cysteine desulfurase IscS		189	61	22	Master Protein	High	0	113.581	FALSE	22	381	42	6.24	63.45	22						NKFFJOOI_07154		0	High	1
NKFFJOOI_07307	Aspartate/prephenate aminotransferase		188	58	20	Master Protein	High	0	108.615	FALSE	20	396	43.8	5.2	66.97	20	other metabolic processes		other molecular function			A0A1H4JDU5; NKFFJOOI_07307		0	High	1
NKFFJOOI_06017	Histidine--tRNA ligase		188	58	29	Master Protein	High	0	100.292	FALSE	29	459	51.2	5.38	70.23	29						NKFFJOOI_06017		0	High	1
NKFFJOOI_07559	UDP-N-acetylglucosamine 1-carboxyvinyltransferase		188	46	21	Master Protein	High	0	109.345	FALSE	21	435	47.6	6.57	67.91	21						NKFFJOOI_07559		0	High	1
NKFFJOOI_00811	Citrate synthase 1		187	58	27	Master Protein	High	0	99.397	FALSE	28	428	47.9	6.02	63.61	28						A0ABY0UQN9; NKFFJOOI_00811		0	High	1
NKFFJOOI_00058	Sensor histidine kinase RcsC		187	37	47	Master Protein	High	0	165.03	FALSE	47	1398	159.7	6.15	39.71	47						NKFFJOOI_00058		0	High	1
NKFFJOOI_07181	50S ribosomal protein L1	rplA	186	70	17	Master Protein	High	0	65.624	FALSE	17	229	24.5	9.33	58.23	17	protein metabolism;other metabolic processes;other biological processes	translational apparatus	nucleic acid binding activity;other molecular function		90594162	A0A1H4J848; NKFFJOOI_07181		0	High	1
NKFFJOOI_08140	UDP-N-acetylmuramoyl-tripeptide--D-alanyl-D-alanine ligase		185	53	22	Master Protein	High	0	83.121	FALSE	22	425	47.5	6.47	53.53	22						NKFFJOOI_08140		0	High	1
NKFFJOOI_05928	2-isopropylmalate synthase		184	64	23	Master Protein	High	0	103.032	FALSE	23	390	42.6	5.63	52.27	23	other metabolic processes		other molecular function			A0A1H4SXC6; NKFFJOOI_05928		0	High	1
NKFFJOOI_07071	SusD-like protein P25		183	23	12	Master Protein	High	0	54.512	FALSE	12	564	61.8	4.48	80.33	12						NKFFJOOI_07071		0	High	1
NKFFJOOI_01218	hypothetical protein		183	25	13	Master Protein	High	0	62.425	FALSE	13	416	45.3	4.18	57.7	13						NKFFJOOI_01218		0	High	1
NKFFJOOI_07954	ATPase RavA		183	60	23	Master Protein	High	0	85.516	FALSE	23	332	37.2	5.08	55.18	23			other molecular function			A0A1H4J448; NKFFJOOI_07954		0	High	1
NKFFJOOI_04601	hypothetical protein		182	60	22	Master Protein	High	0	90.711	FALSE	22	333	37.2	5.27	58.66	22			other molecular function			A0A1H4KIN3; NKFFJOOI_04601		0	High	1
NKFFJOOI_01392	50S ribosomal protein L20		181	61	11	Master Protein	High	0	57.672	FALSE	11	97	11.3	10.92	58.33	11						NKFFJOOI_01392		0	High	1
NKFFJOOI_00648	hypothetical protein		181	32	11	Master Protein	High	0	63.865	FALSE	11	367	42	5.02	51.26	11						NKFFJOOI_00648		0	High	1
NKFFJOOI_07336	UDP-N-acetylmuramoyl-L-alanyl-D-glutamate--2,6-diaminopimelate ligase		180	67	28	Master Protein	High	0	110.479	FALSE	28	487	54.1	6.23	53.83	28						NKFFJOOI_07336		0	High	1
NKFFJOOI_06998	hypothetical protein		180	72	14	Master Protein	High	0	94.039	FALSE	14	114	12.8	8.05	70.35	14						A0A1H4QJM1; NKFFJOOI_06998		0	High	1
NKFFJOOI_06037	ATP-dependent RNA helicase DeaD		180	54	30	Master Protein	High	0	107.313	FALSE	30	594	66.3	8.87	59.7	30	stress response	cytosol;translational apparatus	nucleic acid binding activity;other molecular function			A0A1H4T9W3; NKFFJOOI_06037		0	High	1
NKFFJOOI_07998	Dihydrolipoyllysine-residue acetyltransferase component of pyruvate dehydrogenase complex		180	49	24	Master Protein	High	0	104.097	FALSE	24	480	52.1	5.17	56.85	24						NKFFJOOI_07998		0	High	1
NKFFJOOI_00942	3-phenylpropionate-dihydrodiol/cinnamic acid-dihydrodiol dehydrogenase		179	58	20	Master Protein	High	0	98.287	FALSE	20	262	29	5.21	69.64	20						NKFFJOOI_00942		0	High	1
NKFFJOOI_06007	50S ribosomal protein L19	rplS	179	49	9	Master Protein	High	0	46.921	FALSE	9	116	13.5	10.27	65.55	9	protein metabolism;other metabolic processes	cytosol;translational apparatus	other molecular function	Pf01245	90590673	A0A1B7Z7X1; A0A1H4T7M7; A0A653XTN2; mart:BTR34_00065; NKFFJOOI_06007		0	High	1
NKFFJOOI_06100	Trehalase		177	55	31	Master Protein	High	0	102.669	FALSE	31	600	69.5	5.19	53.8	31						A0ABY0U898; NKFFJOOI_06100		0	High	1
NKFFJOOI_00900	hypothetical protein		176	37	37	Master Protein	High	0	132.365	FALSE	37	1044	120.9	6.92	40.2	37	DNA metabolism;other metabolic processes		other molecular function			A0A1H4NNX2; NKFFJOOI_00900		0	High	1
NKFFJOOI_04620	Glycerol kinase		176	56	25	Master Protein	High	0	116.271	FALSE	25	496	55.4	6.2	51.52	25						NKFFJOOI_04620		0	High	1
NKFFJOOI_08668	3-oxoacyl-[acyl-carrier-protein] synthase 3	fabH	175	55	20	Master Protein	High	0	97.605	FALSE	20	331	36	5.25	55.62	20	other metabolic processes	other cell component	other molecular function			A0A1H4KR54; NKFFJOOI_08668		0	High	1
NKFFJOOI_00540	hypothetical protein		174	51	15	Master Protein	High	0	88.492	FALSE	15	292	32.8	4.89	52.7	15						NKFFJOOI_00540		0	High	1
NKFFJOOI_00793	50S ribosomal protein L5	rplE	173	73	15	Master Protein	High	0	77.581	FALSE	15	183	20.4	9.61	56.14	15	protein metabolism;other metabolic processes	translational apparatus;other cell component	nucleic acid binding activity;other molecular function		90591695	A0A1H4NB15; A0A653TJT6; NKFFJOOI_00793		0	High	1
NKFFJOOI_04931	hypothetical protein		173	54	31	Master Protein	High	0	111.437	FALSE	31	519	56.5	8.88	43.46	31						A0A1H4JWF0; NKFFJOOI_04931		0	High	1
NKFFJOOI_08072	hypothetical protein		173	45	26	Master Protein	High	0	89.578	FALSE	26	614	68.3	5.63	57.39	26						NKFFJOOI_08072		0	High	1
NKFFJOOI_06217	Bifunctional aspartokinase/homoserine dehydrogenase 1		173	45	31	Master Protein	High	0	127.916	FALSE	31	813	89.4	6.07	52.33	31						NKFFJOOI_06217		0	High	1
NKFFJOOI_06977	hypothetical protein		172	50	20	Master Protein	High	0	91.756	FALSE	20	295	32.9	6.84	61.95	20		other membranes				A0A1H4QLZ4; NKFFJOOI_06977		0	High	1
NKFFJOOI_00112	UDP-N-acetyl-alpha-D-glucosamine C6 dehydratase		172	60	24	Master Protein	High	0	113.381	FALSE	24	395	45.1	5.96	52.6	24						NKFFJOOI_00112		0	High	1
NKFFJOOI_08281	Pyruvate kinase		172	44	21	Master Protein	High	0	83.877	FALSE	21	480	53	5.97	54.52	21	other metabolic processes		kinase activity;other molecular function			A0A1H4KLY2; NKFFJOOI_08281		0	High	1
NKFFJOOI_04844	Dual-specificity RNA pseudouridine synthase RluF		171	60	21	Master Protein	High	0	85.788	FALSE	21	280	31.7	9.94	60.36	21						NKFFJOOI_04844		0	High	1
NKFFJOOI_00795	30S ribosomal protein S8	rpsH	171	69	11	Master Protein	High	0	59.333	FALSE	11	132	14.7	9.64	70.45	11	protein metabolism;other metabolic processes	translational apparatus;other cell component	nucleic acid binding activity;other molecular function		90592579	A0A1H4NAS5; A0A653T8Z7; NKFFJOOI_00795		0	High	1
NKFFJOOI_00113	GDP-perosamine synthase		170	68	21	Master Protein	High	0	97.04	FALSE	21	379	42.6	6.61	58.04	21						NKFFJOOI_00113		0	High	1
NKFFJOOI_00624	30S ribosomal protein S9	rpsI	170	53	6	Master Protein	High	0	29.017	FALSE	6	128	14.5	9.95	44.98	6	protein metabolism;other metabolic processes	cytosol;translational apparatus	nucleic acid binding activity;other molecular function		90593188	A0A1H4MR61; NKFFJOOI_00624		0	High	1
NKFFJOOI_00675	Macrolide export protein MacA		170	50	18	Master Protein	High	0	94.816	FALSE	18	374	41	4.74	46.19	18	transport	other membranes	transporter activity			A0A1H4MZ37; NKFFJOOI_00675		0	High	1
NKFFJOOI_07666	Ketol-acid reductoisomerase (NADP(+))		169	63	27	Master Protein	High	0	124.554	FALSE	27	491	54	5.3	56.23	27						NKFFJOOI_07666		0	High	1
NKFFJOOI_07425	Electron transfer flavoprotein subunit beta		169	74	20	Master Protein	High	0	107.455	FALSE	20	246	26.4	5.16	63.31	20		cytosol	other molecular function			A0A1H4JLH1; NKFFJOOI_07425		0	High	1
NKFFJOOI_06948	UvrABC system protein A		169	39	33	Master Protein	High	0	112.852	FALSE	35	926	103	8.06	43.5	35						NKFFJOOI_06948		0	High	1
NKFFJOOI_07179	50S ribosomal protein L7/L12	rplL	169	65	12	Master Protein	High	0	55.365	FALSE	12	125	12.9	4.56	63.75	12	protein metabolism;other metabolic processes	cytosol;translational apparatus	nucleic acid binding activity;other molecular function		90594234	A0A1H4J7L6; NKFFJOOI_07179		0	High	1
NKFFJOOI_04717	hypothetical protein		169	49	12	Master Protein	High	0	75.078	FALSE	14	225	24.2	9.58	60.66	14						NKFFJOOI_04717		0	High	1
NKFFJOOI_08270	2-amino-3-ketobutyrate coenzyme A ligase		168	45	18	Master Protein	High	0	88.175	FALSE	18	397	43.4	5.63	56.34	18						NKFFJOOI_08270		0	High	1
NKFFJOOI_00482	GDP-L-fucose synthase		168	47	20	Master Protein	High	0	91.016	FALSE	20	364	41.2	6.37	54.88	20						NKFFJOOI_00482		0	High	1
NKFFJOOI_00781	50S ribosomal protein L3	rplC	168	84	17	Master Protein	High	0	78.818	FALSE	17	205	21.9	9.57	56.55	17	protein metabolism;other metabolic processes	translational apparatus;other cell component	nucleic acid binding activity;other molecular function		90591563	A0A1H4N994; NKFFJOOI_00781		0	High	1
NKFFJOOI_05883	Validamycin A dioxygenase		168	54	18	Master Protein	High	0	74.576	FALSE	18	316	35.9	5.57	57.44	18						A0ABY0UAT3; NKFFJOOI_05883		0	High	1
NKFFJOOI_00803	30S ribosomal protein S13	rpsM	166	65	12	Master Protein	High	0	49.242	FALSE	12	124	14.1	10.67	56.85	12	protein metabolism;other metabolic processes	cytosol;translational apparatus	nucleic acid binding activity;other molecular function		90593690	A0A1H4NCA7; A0A1N6RFF6; NKFFJOOI_00803		0	High	1
NKFFJOOI_01197	Peroxiredoxin		166	72	14	Master Protein	High	0	80.439	FALSE	14	212	23.4	5.29	72.72	14	other biological processes	cytosol	other molecular function			A0A1H4PBQ4; NKFFJOOI_01197		0	High	1
NKFFJOOI_07541	Cytochrome c biogenesis protein CcsA		166	30	32	Master Protein	High	0	114.693	FALSE	32	1059	121.1	6.96	40.11	32						NKFFJOOI_07541		0	High	1
NKFFJOOI_04897	Di-/tripeptide transporter		165	7	5	Master Protein	High	0	24.656	FALSE	5	510	55.9	8.34	45.57	5	transport	plasma membrane;other membranes	transporter activity			A0A1H4K013; NKFFJOOI_04897		0	High	1
NKFFJOOI_00808	Carbamoyl-phosphate synthase small chain		165	53	16	Master Protein	High	0	95.075	FALSE	16	375	41.5	5.48	53.69	16						A0ABY0UQP0; NKFFJOOI_00808		0	High	1
NKFFJOOI_06202	hypothetical protein		164	56	16	Master Protein	High	0	75.916	FALSE	16	216	24.4	8.85	65.35	16		other membranes				A0A1H4J0R8; NKFFJOOI_06202		0	High	1
NKFFJOOI_00427	Methionine--tRNA ligase		164	43	28	Master Protein	High	0	101.597	FALSE	28	695	78.3	5.58	47.75	28						NKFFJOOI_00427		0	High	1
NKFFJOOI_04692	hypothetical protein		164	38	33	Master Protein	High	0	119.444	FALSE	33	884	101.7	5.57	38.96	33						NKFFJOOI_04692		0	High	1
NKFFJOOI_00714	Outer membrane protein assembly factor BamA		164	33	27	Master Protein	High	0	123.619	FALSE	27	858	96.5	5.43	44.64	27						NKFFJOOI_00714		0	High	1
NKFFJOOI_07503	DNA topoisomerase 4 subunit B		163	47	30	Master Protein	High	0	104.672	FALSE	30	620	70.8	7.24	49.19	30	cell organization and biogenesis;DNA metabolism;other metabolic processes		nucleic acid binding activity;other molecular function			A0A1H4RQM6; NKFFJOOI_07503		0	High	1
NKFFJOOI_07630	UvrABC system protein A		162	41	35	Master Protein	High	0	112.099	FALSE	37	943	105.5	8.6	39.74	37	DNA metabolism;other metabolic processes;stress response	other cell component	nucleic acid binding activity;other molecular function			A0A1H4R6R9; NKFFJOOI_07630		0	High	1
NKFFJOOI_06030	Erythronate-4-phosphate dehydrogenase		162	41	23	Master Protein	High	0	84.515	FALSE	23	631	70.9	5.62	53.21	23						NKFFJOOI_06030		0	High	1
NKFFJOOI_06220	Negative regulator of genetic competence ClpC/MecB		162	46	34	Master Protein	High	0	114.502	FALSE	34	850	95.2	5.81	46.18	34	protein metabolism;stress response	other cell component	other molecular function			A0A1H4IZZ7; NKFFJOOI_06220		0	High	1
NKFFJOOI_08039	hypothetical protein		161	57	25	Master Protein	High	0	87.805	FALSE	25	489	55.5	5.08	53.19	25						NKFFJOOI_08039		0	High	1
NKFFJOOI_00143	1,2-phenylacetyl-CoA epoxidase, subunit E		161	65	19	Master Protein	High	0	99.314	FALSE	19	349	39.1	5.07	44.56	19						NKFFJOOI_00143		0	High	1
NKFFJOOI_07379	Peptidoglycan-associated lipoprotein		161	26	17	Master Protein	High	0	80.016	FALSE	17	696	76	4.44	60.24	17						NKFFJOOI_07379		0	High	1
NKFFJOOI_04723	Adenosylhomocysteinase	ahcY	160	55	29	Master Protein	High	0	112.639	FALSE	29	438	48.4	5.22	48.09	29	other metabolic processes	cytosol	other molecular function			A0A1H4KA34; NKFFJOOI_04723		0	High	1
NKFFJOOI_00061	hypothetical protein		160	34	18	Master Protein	High	0	77.463	FALSE	18	549	59.1	4.92	48.18	18						NKFFJOOI_00061		0	High	1
NKFFJOOI_05050	hypothetical protein		160	39	15	Master Protein	High	0	80.246	FALSE	15	246	29.2	4.87	48.05	15						NKFFJOOI_05050		0	High	1
NKFFJOOI_04919	10 kDa chaperonin	groES; groS	160	88	12	Master Protein	High	0	59.175	FALSE	12	92	9.9	6.74	63.02	12	protein metabolism;other metabolic processes	other cell component	other molecular function	Pf00166	90590809	A0A1B7YXU9; A0A1H4JZ20; A0A1N6WF82; A0A4R7JZ22; A0A4V3E188; A0A653P9W3; mart:BTR34_05785; NKFFJOOI_04919		0	High	1
NKFFJOOI_00321	Swarming motility protein SwrC		159	21	27	Master Protein	High	0	81.158	FALSE	27	1166	129.6	5.02	43.96	27						NKFFJOOI_00321		0	High	1
NKFFJOOI_00783	50S ribosomal protein L23	rplW	158	52	6	Master Protein	High	0	34.568	FALSE	6	96	10.7	9.63	55.18	6	protein metabolism;other metabolic processes	translational apparatus;other cell component	nucleic acid binding activity;other molecular function		90592844	A0A1H4N8X3; A0A1N6RDU0; NKFFJOOI_00783		0	High	1
NKFFJOOI_00748	Glycerol kinase	glpK	158	32	15	Master Protein	High	0	66.549	FALSE	15	498	54.9	5.55	43.78	15	other metabolic processes	cytosol	kinase activity;other molecular function		90591095	A0A1H4N5D7; NKFFJOOI_00748		0	High	1
NKFFJOOI_01002	Cysteine--tRNA ligase		158	40	21	Master Protein	High	0	77.79	FALSE	21	492	55.8	5.72	53.41	21						NKFFJOOI_01002		0	High	1
NKFFJOOI_00613	hypothetical protein		158	58	14	Master Protein	High	0	90.8	FALSE	14	160	18.1	9.09	55.23	14	transport	plasma membrane;other membranes	transporter activity			A0A1H4MPV0; A0A653SZ56; NKFFJOOI_00613		0	High	1
NKFFJOOI_01296	Pyruvate carboxylase		157	36	33	Master Protein	High	0	115.84	FALSE	33	1150	129.7	7.2	36.46	33						NKFFJOOI_01296		0	High	1
NKFFJOOI_08073	Putative cystathionine beta-synthase		157	69	18	Master Protein	High	0	76.738	FALSE	19	326	35.9	5.6	47.99	19						NKFFJOOI_08073		0	High	1
NKFFJOOI_00205	Exodeoxyribonuclease		157	79	22	Master Protein	High	0	104.725	FALSE	22	256	29.2	6.29	51.36	22						NKFFJOOI_00205		0	High	1
NKFFJOOI_07360	hypothetical protein		157	49	17	Master Protein	High	0	69.573	FALSE	17	325	37.9	5.53	51.48	17						NKFFJOOI_07360		0	High	1
NKFFJOOI_04939	Multidrug resistance protein MdtB		157	21	23	Master Protein	High	0	72.406	FALSE	23	1086	119.8	5.22	37.71	23						NKFFJOOI_04939		0	High	1
NKFFJOOI_05009	Diacetyl reductase [(S)-acetoin forming]		157	74	15	Master Protein	High	0	91.147	FALSE	15	253	26.3	5.67	51.45	15			other molecular function			A0A1H4JS72; NKFFJOOI_05009		0	High	1
NKFFJOOI_07010	hypothetical protein		156	64	24	Master Protein	High	0	119.231	FALSE	24	317	36	8.19	57.76	24		cytosol	other molecular function			A0A1H4QI40; NKFFJOOI_07010		0	High	1
NKFFJOOI_00826	Signal recognition particle protein		156	53	24	Master Protein	High	0	108.739	FALSE	24	445	48.6	8.95	39.31	24						NKFFJOOI_00826		0	High	1
NKFFJOOI_00720	Glycine dehydrogenase (decarboxylating)		155	31	24	Master Protein	High	0	103.025	FALSE	24	950	104.4	6.09	42.15	24						NKFFJOOI_00720		0	High	1
NKFFJOOI_07440	hypothetical protein		155	37	20	Master Protein	High	0	82.096	FALSE	20	489	54.8	6.43	52.78	20						NKFFJOOI_07440		0	High	1
NKFFJOOI_04706	Single-stranded DNA-binding protein		154	71	12	Master Protein	High	0	57.62	FALSE	12	154	17.2	6.54	34.44	12	DNA metabolism;other metabolic processes;stress response	other cell component	nucleic acid binding activity			A0A1H4KB57; NKFFJOOI_04706		0	High	1
NKFFJOOI_05887	Polyphosphate kinase		153	47	29	Master Protein	High	0	110.312	FALSE	29	678	77.7	6.43	37.87	29						NKFFJOOI_05887		0	High	1
NKFFJOOI_00992	Malate dehydrogenase		153	48	17	Master Protein	High	0	73.32	FALSE	17	308	32.4	5.71	56.31	17						NKFFJOOI_00992		0	High	1
NKFFJOOI_00778	30S ribosomal protein S7	rpsG	152	66	13	Master Protein	High	0	71.481	FALSE	13	158	18.2	10.2	68.42	13	protein metabolism;other metabolic processes	translational apparatus	nucleic acid binding activity;other molecular function		90593601	A0A0F9VV14; A0A1H4N8S9; A0A1I6ICU5; A0A1N6RDG3; A0A4R7D989; NKFFJOOI_00778		0	High	1
NKFFJOOI_07534	hypothetical protein		152	48	22	Master Protein	High	0	97.425	FALSE	22	516	58.1	4.98	40.13	22						NKFFJOOI_07534		0	High	1
NKFFJOOI_08242	hypothetical protein		152	49	17	Master Protein	High	0	66.927	FALSE	17	265	29.7	9.03	48.8	17						A0A1H4KMU6; NKFFJOOI_08242		0	High	1
NKFFJOOI_00612	hypothetical protein		151	60	16	Master Protein	High	0	75.749	FALSE	16	201	22.5	4.82	44.41	16	transport	plasma membrane;other membranes	transporter activity			A0A1H4MPJ3; NKFFJOOI_00612		0	High	1
NKFFJOOI_00099	Phosphoglycerate kinase		151	69	23	Master Protein	High	0	96.874	FALSE	23	396	42.4	4.86	58.98	23						A0ABY0UX70; NKFFJOOI_00099		0	High	1
NKFFJOOI_04929	Hercynine oxygenase		150	29	13	Master Protein	High	0	57.283	FALSE	13	454	52	4.82	38.99	13			other molecular function			A0A1H4JWI9; NKFFJOOI_04929		0	High	1
NKFFJOOI_05837	hypothetical protein		149	46	20	Master Protein	High	0	103.853	FALSE	20	484	54.5	5.67	50.23	20						NKFFJOOI_05837		0	High	1
NKFFJOOI_05135	hypothetical protein		149	37	30	Master Protein	High	0	89.114	FALSE	30	829	94.9	7.49	38.09	30						NKFFJOOI_05135		0	High	1
NKFFJOOI_04912	Cell shape-determining protein Mbl	mreB	148	43	14	Master Protein	High	0	58.439	FALSE	14	342	37.4	6.29	61.67	14	other biological processes	other cell component	other molecular function			A0A0F9XZC6; A0A1H4JYW7; A0A1I6HCJ7; A0A1M6J2H7; A0A1N6WEM4; A0A4R7CWQ0; A0A653PB35; A0ABT8RN21; A0ABY1SIC1; NKFFJOOI_04912		0	High	1
NKFFJOOI_00790	30S ribosomal protein S17	rpsQ	148	62	8	Master Protein	High	0	38.784	FALSE	8	85	10	9.95	57.5	8	protein metabolism;other metabolic processes	cytosol;translational apparatus	nucleic acid binding activity;other molecular function		90591585	A0A1H4NAS8; A0ABT8RWB1; A0ABY1SE62; NKFFJOOI_00790		0	High	1
NKFFJOOI_00551	Histidine ammonia-lyase		146	38	20	Master Protein	High	0	85.803	FALSE	20	524	56.8	6.84	50.45	20						NKFFJOOI_00551		0	High	1
NKFFJOOI_07973	GMP synthase [glutamine-hydrolyzing]		146	55	25	Master Protein	High	0	88.897	FALSE	25	510	56.2	6.14	45.55	25						NKFFJOOI_07973		0	High	1
NKFFJOOI_06039	Periplasmic alpha-amylase		145	44	22	Master Protein	High	0	106.604	FALSE	22	563	64.2	5.3	48.42	22						NKFFJOOI_06039		0	High	1
NKFFJOOI_00821	Arginine--tRNA ligase		145	46	27	Master Protein	High	0	86.784	FALSE	27	593	67	5.26	35.41	27						NKFFJOOI_00821		0	High	1
NKFFJOOI_06135	hypothetical protein		145	30	30	Master Protein	High	0	108.824	FALSE	30	1078	120.6	7.28	33.2	30						NKFFJOOI_06135		0	High	1
NKFFJOOI_07664	NADP-dependent glyceraldehyde-3-phosphate dehydrogenase		145	47	23	Master Protein	High	0	94.055	FALSE	23	528	59	5.47	37.51	23						NKFFJOOI_07664		0	High	1
NKFFJOOI_06164	1,4-alpha-glucan branching enzyme GlgB		144	29	18	Master Protein	High	0	68.415	FALSE	18	631	73.1	6.21	43.47	18						NKFFJOOI_06164		0	High	1
NKFFJOOI_00161	ATP synthase gamma chain		144	49	16	Master Protein	High	0	76.403	FALSE	16	269	29.5	5.74	44.88	16						NKFFJOOI_00161		0	High	1
NKFFJOOI_00464	Serine--tRNA ligase		143	48	20	Master Protein	High	0	90.318	FALSE	20	423	47.6	5.29	46.91	20						NKFFJOOI_00464		0	High	1
NKFFJOOI_00102	Peptidoglycan-associated lipoprotein		143	38	31	Master Protein	High	0	85.935	FALSE	31	811	93.4	5.14	27.08	31						NKFFJOOI_00102		0	High	1
NKFFJOOI_05070	Carbonic anhydrase		142	62	15	Master Protein	High	0	71.809	FALSE	15	212	23.4	5.69	48.54	15						NKFFJOOI_05070		0	High	1
NKFFJOOI_06013	Putative aminopeptidase YsdC		141	67	17	Master Protein	High	0	84.938	FALSE	17	362	40.6	5.94	38.78	17	protein metabolism		other molecular function			A0A1H4T7U5; NKFFJOOI_06013		0	High	1
NKFFJOOI_07512	Phosphoserine aminotransferase		141	55	20	Master Protein	High	0	109.083	FALSE	20	354	39.1	5.77	45.18	20						A0ABY0UED4; NKFFJOOI_07512		0	High	1
NKFFJOOI_07977	Putative cysteine ligase BshC		140	54	29	Master Protein	High	0	95.505	FALSE	29	534	61.6	6.1	34.89	29						NKFFJOOI_07977		0	High	1
NKFFJOOI_00966	hypothetical protein		140	34	28	Master Protein	High	0	87.177	FALSE	28	875	103.1	6.96	37.12	28						NKFFJOOI_00966		0	High	1
NKFFJOOI_00204	Xaa-Pro aminopeptidase		140	45	18	Master Protein	High	0	79.506	FALSE	18	440	50.8	6.09	46.48	18						NKFFJOOI_00204		0	High	1
NKFFJOOI_06341	putative malate:quinone oxidoreductase 1		140	50	20	Master Protein	High	0	96.332	FALSE	20	491	55.5	5.08	31.11	20						NKFFJOOI_06341		0	High	1
NKFFJOOI_05972	Outer membrane protein assembly factor BamD		140	56	17	Master Protein	High	0	98.803	FALSE	17	280	32.4	7.39	44.15	17						NKFFJOOI_05972		0	High	1
NKFFJOOI_07315	Acetyl-coenzyme A carboxylase carboxyl transferase subunit beta		139	54	20	Master Protein	High	0	86.947	FALSE	20	294	32.7	8.57	45.79	20						NKFFJOOI_07315		0	High	1
NKFFJOOI_00470	50S ribosomal protein L25	rplY	139	50	8	Master Protein	High	0	56.291	FALSE	8	209	22.9	5.35	50.18	8	protein metabolism;other metabolic processes	cytosol;translational apparatus	nucleic acid binding activity;other molecular function			A0A1H4M6E2; NKFFJOOI_00470		0	High	1
NKFFJOOI_01340	Beta-barrel assembly-enhancing protease		139	34	21	Master Protein	High	0	73.787	FALSE	21	686	78.3	9	39.03	21						NKFFJOOI_01340		0	High	1
NKFFJOOI_00453	hypothetical protein		138	53	13	Master Protein	High	0	75.261	FALSE	13	148	16.1	4.93	54.41	13						NKFFJOOI_00453		0	High	1
NKFFJOOI_07060	hypothetical protein		138	62	17	Master Protein	High	0	95.807	FALSE	17	283	32	6.73	57.2	17						A0A1H4QAQ4; NKFFJOOI_07060		0	High	1
NKFFJOOI_00599	UDP-glucose 4-epimerase		138	52	15	Master Protein	High	0	79.342	FALSE	15	338	37.3	5.81	43.15	15						NKFFJOOI_00599		0	High	1
NKFFJOOI_07421	Putative K(+)-stimulated pyrophosphate-energized sodium pump		137	16	12	Master Protein	High	0	65.318	FALSE	12	804	84.1	4.93	51.71	12						NKFFJOOI_07421		0	High	1
NKFFJOOI_07613	Cobalt-zinc-cadmium resistance protein CzcA		136	31	31	Master Protein	High	0	121.304	FALSE	31	1039	115.9	5.16	33.35	31						NKFFJOOI_07613		0	High	1
NKFFJOOI_07243	Aspartate aminotransferase		136	46	23	Master Protein	High	0	89.847	FALSE	23	386	43	5.96	46.35	23						NKFFJOOI_07243		0	High	1
NKFFJOOI_00705	ATP-dependent Clp protease proteolytic subunit		136	31	5	Master Protein	High	0	45.517	FALSE	5	226	25.1	5.02	38.49	5						A0ABY0URJ3; NKFFJOOI_00705		0	High	1
NKFFJOOI_07339	Ribosomal RNA small subunit methyltransferase H		136	70	22	Master Protein	High	0	78.392	FALSE	22	300	34.4	6.83	39.42	22						NKFFJOOI_07339		0	High	1
NKFFJOOI_07204	Anthranilate synthase component 1		136	45	18	Master Protein	High	0	77.532	FALSE	18	465	52.8	5.81	39.51	18						NKFFJOOI_07204		0	High	1
NKFFJOOI_00450	hypothetical protein		136	46	26	Master Protein	High	0	87.503	FALSE	26	606	70.1	8.13	38.25	26						NKFFJOOI_00450		0	High	1
NKFFJOOI_00392	Glutathione synthetase		136	66	25	Master Protein	High	0	91.053	FALSE	25	456	50.3	8.92	36.55	25						NKFFJOOI_00392		0	High	1
NKFFJOOI_00056	Elongation factor 4	lepA	135	37	20	Master Protein	High	0	88.724	FALSE	20	598	66.7	5.49	41.53	20	protein metabolism;other metabolic processes;other biological processes	plasma membrane;other membranes	translation activity;other molecular function		90593931	A0A1H4KYF5; NKFFJOOI_00056		0	High	1
NKFFJOOI_01161	Glutamine synthetase		135	39	28	Master Protein	High	0	104.846	FALSE	28	732	81.9	6.83	35.36	28						NKFFJOOI_01161		0	High	1
NKFFJOOI_05730	Phage shock protein A		134	76	18	Master Protein	High	0	89.488	FALSE	18	237	26.6	5.31	44.67	18						A0A1H4S9K9; NKFFJOOI_05730		0	High	1
NKFFJOOI_07506	Ribosome-binding ATPase YchF		133	54	18	Master Protein	High	0	73.686	FALSE	18	364	40.1	4.84	43.45	18						NKFFJOOI_07506		0	High	1
NKFFJOOI_05882	1-deoxy-D-xylulose-5-phosphate synthase		133	39	22	Master Protein	High	0	86.146	FALSE	22	658	73.8	5.58	44.93	22						NKFFJOOI_05882		0	High	1
NKFFJOOI_00786	hypothetical protein	rplV	132	63	10	Master Protein	High	0	45.373	FALSE	10	135	15.2	10.7	52.26	10	protein metabolism;other metabolic processes	cytosol;translational apparatus	nucleic acid binding activity;other molecular function		90591524	A0A1H4NAY2; NKFFJOOI_00786		0	High	1
NKFFJOOI_07633	1-deoxy-D-xylulose-5-phosphate synthase		132	40	26	Master Protein	High	0	101.604	FALSE	26	803	90.2	5.91	37.03	26						NKFFJOOI_07633		0	High	1
NKFFJOOI_00090	hypothetical protein		132	29	19	Master Protein	High	0	76.707	FALSE	19	725	82.3	5.03	33.72	19						NKFFJOOI_00090		0	High	1
NKFFJOOI_06959	Putative pyridoxal phosphate-dependent acyltransferase		132	54	20	Master Protein	High	0	96.849	FALSE	20	419	46.2	6.05	39.18	20			other molecular function			A0A1H4QPB6; NKFFJOOI_06959		0	High	1
NKFFJOOI_07118	Imidazolonepropionase		132	32	27	Master Protein	High	0	90.699	FALSE	27	984	109.1	8.15	27.74	27						NKFFJOOI_07118		0	High	1
NKFFJOOI_06088	Ribosomal RNA small subunit methyltransferase B		131	54	25	Master Protein	High	0	80.642	FALSE	25	404	46.3	9.25	40.66	25						NKFFJOOI_06088		0	High	1
NKFFJOOI_00582	Succinyl-diaminopimelate desuccinylase		131	63	23	Master Protein	High	0	79.645	FALSE	23	463	51.3	5.27	38.28	23						NKFFJOOI_00582		0	High	1
NKFFJOOI_00336	HTH-type transcriptional regulator MntR		131	53	13	Master Protein	High	0	65.9	FALSE	13	230	25.7	6.55	44.41	13						NKFFJOOI_00336		0	High	1
NKFFJOOI_00236	hypothetical protein		131	58	25	Master Protein	High	0	75.904	FALSE	25	366	43	5.15	48.04	25						NKFFJOOI_00236		0	High	1
NKFFJOOI_00302	hypothetical protein		130	31	8	Master Protein	High	0	59.238	FALSE	8	273	30.3	5.6	25.98	8						NKFFJOOI_00302		0	High	1
NKFFJOOI_01191	Transcriptional regulatory protein ZraR		130	57	23	Master Protein	High	0	93.94	FALSE	23	387	43.1	5.86	34.99	23						A0ABY0UM26; NKFFJOOI_01191		0	High	1
NKFFJOOI_01335	Adaptive-response sensory-kinase SasA		130	55	21	Master Protein	High	0	103.015	FALSE	21	354	40.7	5.22	45.1	21						NKFFJOOI_01335		0	High	1
NKFFJOOI_00715	hypothetical protein		130	45	16	Master Protein	High	0	65.574	FALSE	16	283	33.4	5.31	34.39	16						NKFFJOOI_00715		0	High	1
NKFFJOOI_00318	hypothetical protein		130	72	21	Master Protein	High	0	84.575	FALSE	21	291	33.4	5.17	44.41	21						NKFFJOOI_00318		0	High	1
NKFFJOOI_04835	Maltose phosphorylase		130	32	21	Master Protein	High	0	99.033	FALSE	21	767	88.5	5.59	33.93	21						NKFFJOOI_04835		0	High	1
NKFFJOOI_06174	hypothetical protein		129	66	12	Master Protein	High	0	54.771	FALSE	12	147	16.5	8.88	45.6	12						NKFFJOOI_06174		0	High	1
NKFFJOOI_08646	DNA protection during starvation protein		129	74	12	Master Protein	High	0	46.016	FALSE	12	155	18	5.02	44.2	12			nucleic acid binding activity;other molecular function			A0A1H4KU09; NKFFJOOI_08646		0	High	1
NKFFJOOI_04683	Glutamine--fructose-6-phosphate aminotransferase [isomerizing]		129	42	24	Master Protein	High	0	88.611	FALSE	24	614	67.9	5.77	36.9	24						NKFFJOOI_04683		0	High	1
NKFFJOOI_06428	Transaldolase	tal	129	77	15	Master Protein	High	0	84.374	FALSE	15	217	23.3	5.1	42.07	15	other metabolic processes	other cell component	other molecular function			A0A1H4TWE6; NKFFJOOI_06428		0	High	1
NKFFJOOI_00807	hypothetical protein	rplQ	128	58	16	Master Protein	High	0	97.201	FALSE	16	184	20.4	9.86	44.07	16	protein metabolism;other metabolic processes	cytosol;translational apparatus	other molecular function		90594391	A0A1H4NCD6; NKFFJOOI_00807		0	High	1
NKFFJOOI_00343	Fe(2+) transporter FeoB		128	39	28	Master Protein	High	0	93.166	FALSE	28	730	81.7	9.07	37.01	28						NKFFJOOI_00343		0	High	1
NKFFJOOI_04595	hypothetical protein		128	41	24	Master Protein	High	0	74.494	FALSE	24	573	63.4	9.11	29.77	24						NKFFJOOI_04595		0	High	1
NKFFJOOI_07695	Riboflavin biosynthesis protein RibBA	ribB	127	58	20	Master Protein	High	0	87.401	FALSE	20	378	41.8	5.96	42.57	20	other metabolic processes	cytosol	other molecular function		90592939	A0A1H4QZE1; NKFFJOOI_07695		0	High	1
NKFFJOOI_07678	Acyl-homoserine lactone acylase QuiP		127	31	23	Master Protein	High	0	82.351	FALSE	23	797	90.3	5.03	31.42	23						NKFFJOOI_07678		0	High	1
NKFFJOOI_07183	Transcription termination/antitermination protein NusG	nusG	127	79	16	Master Protein	High	0	65.841	FALSE	16	183	20.7	8.69	48.42	16	RNA metabolism OR transcription;other metabolic processes;other biological processes	cytosol			90594172	A0A1H4J7G4; A0A653MTS0; NKFFJOOI_07183		0	High	1
NKFFJOOI_05075	hypothetical protein		127	62	20	Master Protein	High	0	67.039	FALSE	20	181	21.4	5.67	42.44	20						NKFFJOOI_05075		0	High	1
NKFFJOOI_01207	Transcription antitermination protein NusB		127	51	18	Master Protein	High	0	65.521	FALSE	18	304	35.6	5.44	37.27	18						NKFFJOOI_01207		0	High	1
NKFFJOOI_00334	hypothetical protein		127	38	15	Master Protein	High	0	58.444	FALSE	15	380	44.3	8.12	42.59	15						NKFFJOOI_00334		0	High	1
NKFFJOOI_01332	hypothetical protein		126	54	11	Master Protein	High	0	53.579	FALSE	11	180	20.3	4.79	37.18	11						NKFFJOOI_01332		0	High	1
NKFFJOOI_00186	Penicillin-binding protein 1A		126	48	30	Master Protein	High	0	97.538	FALSE	30	781	88.5	6.19	27.52	30						NKFFJOOI_00186		0	High	1
NKFFJOOI_07255	Kynurenine 3-monooxygenase		125	42	22	Master Protein	High	0	68.519	FALSE	22	449	51.9	6.34	31.33	22						NKFFJOOI_07255		0	High	1
NKFFJOOI_01337	Transcriptional regulatory protein YpdB		125	47	14	Master Protein	High	0	54.908	FALSE	14	236	27.2	5.99	42.07	14						NKFFJOOI_01337		0	High	1
NKFFJOOI_06222	Photosystem I assembly protein Ycf3		125	37	15	Master Protein	High	0	90.625	FALSE	15	420	46.4	5.12	29.12	15						NKFFJOOI_06222		0	High	1
NKFFJOOI_07645	hypothetical protein		124	56	13	Master Protein	High	0	67.849	FALSE	13	172	19.8	6.34	47.19	13		other membranes				A0A1H4R4H2; NKFFJOOI_07645		0	High	1
NKFFJOOI_05055	hypothetical protein		124	74	9	Master Protein	High	0	54.29	FALSE	9	120	13.6	8.62	40.36	9						NKFFJOOI_05055		0	High	1
NKFFJOOI_01328	Alpha-ketoglutaric semialdehyde dehydrogenase 2		124	34	16	Master Protein	High	0	75.039	FALSE	16	527	56.7	5.41	30.77	16						NKFFJOOI_01328		0	High	1
NKFFJOOI_07412	S-adenosylmethionine synthase	metK	123	58	24	Master Protein	High	0	105.55	FALSE	24	418	45.8	5.39	36.31	24	other metabolic processes	other cell component	other molecular function		90590930	A0A1H4JLI3; NKFFJOOI_07412		0	High	1
NKFFJOOI_00616	RNA polymerase sigma-54 factor		123	48	25	Master Protein	High	0	79.382	FALSE	25	485	55.9	5.07	29.49	25						NKFFJOOI_00616		0	High	1
NKFFJOOI_06336	Phosphate acetyltransferase		123	43	24	Master Protein	High	0	101.937	FALSE	24	697	76.1	5.47	32.64	24						NKFFJOOI_06336		0	High	1
NKFFJOOI_06218	Bifunctional NAD(P)H-hydrate repair enzyme Nnr		123	35	17	Master Protein	High	0	79.824	FALSE	17	516	57.1	5.35	38.09	17						NKFFJOOI_06218		0	High	1
NKFFJOOI_06956	hypothetical protein		122	49	18	Master Protein	High	0	75.56	FALSE	18	361	41.2	9.42	43.08	18						A0ABY0UHE0; NKFFJOOI_06956		0	High	1
NKFFJOOI_00704	ATP-dependent Clp protease ATP-binding subunit ClpX	clpX	122	52	24	Master Protein	High	0	87.397	FALSE	24	411	45.6	5.85	27.19	24	protein metabolism;other metabolic processes;other biological processes	cytosol	other molecular function		90591146	A0A1H4N1B5; NKFFJOOI_00704		0	High	1
NKFFJOOI_00625	50S ribosomal protein L13	rplM	122	71	11	Master Protein	High	0	54.033	FALSE	11	151	16.8	9.55	44.86	11	protein metabolism;other metabolic processes;other biological processes	cytosol;translational apparatus	nucleic acid binding activity;other molecular function		90592174	A0A1H4MS37; A0A1N6R220; NKFFJOOI_00625		0	High	1
NKFFJOOI_06224	putative acetyl-CoA acyltransferase		122	70	22	Master Protein	High	0	91.569	FALSE	22	391	41	5.6	36.33	22						NKFFJOOI_06224		0	High	1
NKFFJOOI_04988	hypothetical protein		122	46	15	Master Protein	High	0	86.139	FALSE	15	384	42.7	5.47	42.25	15						NKFFJOOI_04988		0	High	1
NKFFJOOI_05052	hypothetical protein		121	82	13	Master Protein	High	0	72.65	FALSE	13	133	15.9	6.7	44.77	13						NKFFJOOI_05052		0	High	1
NKFFJOOI_06413	hypothetical protein		121	49	15	Master Protein	High	0	76.189	FALSE	15	273	30.3	5.27	41.49	15						A0A1H4TXW4; NKFFJOOI_06413		0	High	1
NKFFJOOI_07254	hypothetical protein		121	76	23	Master Protein	High	0	103.982	FALSE	23	259	29.7	5.9	41.81	23						A0A1H4JD44; NKFFJOOI_07254		0	High	1
NKFFJOOI_00920	hypothetical protein		121	48	18	Master Protein	High	0	78.147	FALSE	18	398	45.1	6.71	42.48	18						NKFFJOOI_00920		0	High	1
NKFFJOOI_07380	2-dehydro-3-deoxyphosphooctonate aldolase		120	55	18	Master Protein	High	0	81.821	FALSE	18	360	40.6	5.95	32.92	18	other metabolic processes		other molecular function			A0A1H4JHV5; NKFFJOOI_07380		0	High	1
NKFFJOOI_00727	Oligopeptidase A		120	48	28	Master Protein	High	0	112.824	FALSE	28	674	77.2	5.25	31.33	28						NKFFJOOI_00727		0	High	1
NKFFJOOI_07550	Galactokinase		120	58	24	Master Protein	High	0	104.33	FALSE	24	385	43.1	5.72	34.79	24						NKFFJOOI_07550		0	High	1
NKFFJOOI_00126	UDP-N-acetylglucosamine 4-epimerase		119	64	19	Master Protein	High	0	84.682	FALSE	19	326	37	6.52	46.59	19						NKFFJOOI_00126		0	High	1
NKFFJOOI_04813	Glutaryl-7-aminocephalosporanic-acid acylase		119	36	21	Master Protein	High	0	82.429	FALSE	21	725	82.7	5.3	36.11	21						NKFFJOOI_04813		0	High	1
NKFFJOOI_05072	hypothetical protein		119	36	15	Master Protein	High	0	56.712	FALSE	15	294	34	9.04	50.81	15						NKFFJOOI_05072		0	High	1
NKFFJOOI_04896	Dipeptidyl aminopeptidase 4		119	30	24	Master Protein	High	0	71.714	FALSE	24	721	82.1	5.38	26.37	24						NKFFJOOI_04896		0	High	1
NKFFJOOI_07681	hypothetical protein		119	79	14	Master Protein	High	0	57.542	FALSE	14	178	19.9	6.58	42.67	14						NKFFJOOI_07681		0	High	1
NKFFJOOI_04703	Ribonuclease G		118	56	24	Master Protein	High	0	110.252	FALSE	24	515	58.6	9.45	35.04	24						A0ABY0UZ74; NKFFJOOI_04703		0	High	1
NKFFJOOI_00787	30S ribosomal protein S3	rpsC	118	53	15	Master Protein	High	0	68.683	FALSE	15	238	26.7	10.15	41.21	15	protein metabolism;other metabolic processes	cytosol;translational apparatus	nucleic acid binding activity;other molecular function		90593624	A0A1H4N9W7; A0A653T9Q8; NKFFJOOI_00787		0	High	1
NKFFJOOI_07513	Hydroxypyruvate reductase		118	49	12	Master Protein	High	0	77.331	FALSE	12	316	34	5.43	36.88	12						NKFFJOOI_07513		0	High	1
NKFFJOOI_08873	Proline dehydrogenase 2		117	67	18	Master Protein	High	0	74.152	FALSE	18	313	36.2	6.37	43.33	18						NKFFJOOI_08873		0	High	1
NKFFJOOI_01317	hypothetical protein		117	57	15	Master Protein	High	0	68.386	FALSE	16	317	35.1	6.25	35.95	16			other molecular function			A0A1H4PPI1; NKFFJOOI_01317		0	High	1
NKFFJOOI_00796	50S ribosomal protein L6	rplF	117	54	9	Master Protein	High	0	50.737	FALSE	9	180	19.7	9.7	45.11	9	protein metabolism;other metabolic processes	cytosol;translational apparatus	nucleic acid binding activity;other molecular function		90590637	A0A1H4NBF3; A0A653T938; NKFFJOOI_00796		0	High	1
NKFFJOOI_06023	Transcriptional regulatory protein NatR		117	60	14	Master Protein	High	0	63.697	FALSE	14	230	26.4	6.81	44.16	14	signal transduction		nucleic acid binding activity;other molecular function		90592304	A0A1H4T8U6; A0A653XW27; A0ABT8RJV1; A0ABY1SGW4; NKFFJOOI_06023		0	High	1
NKFFJOOI_06004	hypothetical protein		116	51	13	Master Protein	High	0	86.116	FALSE	13	207	23.8	7.39	32.1	13		other membranes				A0A1H4T798; NKFFJOOI_06004		0	High	1
NKFFJOOI_00308	hypothetical protein		116	26	23	Master Protein	High	0	76.267	FALSE	23	755	83.3	7.4	28.23	23						NKFFJOOI_00308		0	High	1
NKFFJOOI_01193	Polyphosphate:ADP phosphotransferase		116	56	16	Master Protein	High	0	66.476	FALSE	16	293	34.7	7.99	32.71	16						A0ABY0UM93; NKFFJOOI_01193		0	High	1
NKFFJOOI_05821	N-substituted formamide deformylase		115	39	21	Master Protein	High	0	79.442	FALSE	21	559	61.9	5.62	24.15	21						NKFFJOOI_05821		0	High	1
NKFFJOOI_00809	Enolase	eno	115	53	20	Master Protein	High	0	104.37	FALSE	20	430	45.8	4.83	39.55	20	other metabolic processes	non-structural extracellular;cytosol;other cell component	other molecular function		90594177	A0A1H4NCQ0; NKFFJOOI_00809		0	High	1
NKFFJOOI_07966	Membrane protein insertase YidC		114	32	20	Master Protein	High	0	82.447	FALSE	20	617	70.6	5.58	34.47	20						NKFFJOOI_07966		0	High	1
NKFFJOOI_00634	hypothetical protein		114	20	21	Master Protein	High	0	67.656	FALSE	21	1116	128.6	5.03	36.21	21						NKFFJOOI_00634		0	High	1
NKFFJOOI_06374	hypothetical protein		114	73	19	Master Protein	High	0	76.671	FALSE	19	279	32	7.02	36.29	19						NKFFJOOI_06374		0	High	1
NKFFJOOI_07476	hypothetical protein		113	66	22	Master Protein	High	0	79.345	FALSE	22	271	30.1	5.34	33.32	22	protein metabolism	other membranes	other molecular function			A0A1H4RUZ5; A0ABY1SGZ0; NKFFJOOI_07476		0	High	1
NKFFJOOI_07244	UDP-N-acetylenolpyruvoylglucosamine reductase		113	48	17	Master Protein	High	0	51.499	FALSE	17	338	37.8	6.33	28.72	17						NKFFJOOI_07244		0	High	1
NKFFJOOI_06993	hypothetical protein		113	36	24	Master Protein	High	0	113.278	FALSE	24	656	75.7	6.67	25.81	24						NKFFJOOI_06993		0	High	1
NKFFJOOI_00642	hypothetical protein		113	21	11	Master Protein	High	0	60.769	FALSE	11	456	49.7	6.24	30.38	11						NKFFJOOI_00642		0	High	1
NKFFJOOI_07692	DNA translocase SpoIIIE		112	27	20	Master Protein	High	0	69.364	FALSE	20	793	88.3	6.15	38.84	20						NKFFJOOI_07692		0	High	1
NKFFJOOI_01223	hypothetical protein		112	34	28	Master Protein	High	0	93.448	FALSE	28	818	94.3	5.43	26.18	28						NKFFJOOI_01223		0	High	1
NKFFJOOI_06027	Nicotinate-nucleotide pyrophosphorylase [carboxylating]		112	56	17	Master Protein	High	0	62.424	FALSE	17	285	31.4	5.96	40.48	17						NKFFJOOI_06027		0	High	1
NKFFJOOI_07370	3-phosphoshikimate 1-carboxyvinyltransferase		111	34	13	Master Protein	High	0	66.416	FALSE	13	405	43.7	5.48	39.55	13						NKFFJOOI_07370		0	High	1
NKFFJOOI_07404	Homoserine O-acetyltransferase		111	26	26	Master Protein	High	0	77.67	FALSE	26	1128	125.5	6.79	27.37	26						NKFFJOOI_07404		0	High	1
NKFFJOOI_00518	hypothetical protein		111	44	9	Master Protein	High	0	48.706	FALSE	9	187	20.1	5.39	32.97	9						A0ABY0UUF4; NKFFJOOI_00518		0	High	1
NKFFJOOI_08271	RecBCD enzyme subunit RecB		111	32	29	Master Protein	High	0	76.558	FALSE	29	1031	118.8	5.77	23.76	29						NKFFJOOI_08271		0	High	1
NKFFJOOI_04632	hypothetical protein		111	69	10	Master Protein	High	0	60.028	FALSE	10	159	18	5.73	37.15	10			other molecular function			A0A1H4KGI1; NKFFJOOI_04632		0	High	1
NKFFJOOI_00644	hypothetical protein		111	22	12	Master Protein	High	0	68.119	FALSE	12	581	65.6	7.56	38.08	12		plasma membrane;other membranes				A0A1H4MTF1; NKFFJOOI_00644		0	High	1
NKFFJOOI_01181	Branched-chain-amino-acid aminotransferase 2		111	46	17	Master Protein	High	0	85.801	FALSE	17	356	39.9	6.04	39.49	17						NKFFJOOI_01181		0	High	1
NKFFJOOI_00676	hypothetical protein		110	36	17	Master Protein	High	0	69.01	FALSE	17	446	49.9	4.89	34.61	17						A0ABY0USA8; NKFFJOOI_00676		0	High	1
NKFFJOOI_07031	hypothetical protein		110	35	13	Master Protein	High	0	40.316	FALSE	13	311	36.1	5.78	33.98	13						NKFFJOOI_07031		0	High	1
NKFFJOOI_08019	Mannose-6-phosphate isomerase ManA		110	54	17	Master Protein	High	0	84.914	FALSE	17	321	35.8	4.91	37.45	17						NKFFJOOI_08019		0	High	1
NKFFJOOI_00798	30S ribosomal protein S5	rpsE	109	73	13	Master Protein	High	0	77.038	FALSE	13	174	18.3	10.07	47.32	13	protein metabolism;other metabolic processes	translational apparatus;other cell component	nucleic acid binding activity;other molecular function		90591293	A0A1H4NCK1; A0A1M6M921; A0A1N6REW3; A0A1T4ZPN6; A0A4R7D9B0; A0A4R7K9F8; NKFFJOOI_00798		0	High	1
NKFFJOOI_06954	hypothetical protein		109	22	19	Master Protein	High	0	67.751	FALSE	19	811	90.9	8.22	29.14	19						NKFFJOOI_06954		0	High	1
NKFFJOOI_08665	D-threonate 4-phosphate dehydrogenase		108	55	21	Master Protein	High	0	80.834	FALSE	21	370	40.9	7.94	39.54	21						NKFFJOOI_08665		0	High	1
NKFFJOOI_00447	Fructose-1,6-bisphosphatase class 1		108	45	15	Master Protein	High	0	73.751	FALSE	15	336	37.6	5.81	32.81	15						NKFFJOOI_00447		0	High	1
NKFFJOOI_07012	Beta sliding clamp		108	37	14	Master Protein	High	0	56.026	FALSE	14	372	41.1	4.79	37.77	14						A0ABY0UI14; NKFFJOOI_07012		0	High	1
NKFFJOOI_00598	UDP-2-acetamido-2-deoxy-3-oxo-D-glucuronate aminotransferase		108	43	13	Master Protein	High	0	58.503	FALSE	13	384	42.6	5.62	35.1	13						NKFFJOOI_00598		0	High	1
NKFFJOOI_01309	Arabinose 5-phosphate isomerase KdsD		107	48	19	Master Protein	High	0	59.135	FALSE	19	321	34.4	7.9	30.5	19						NKFFJOOI_01309		0	High	1
NKFFJOOI_04634	hypothetical protein		107	38	13	Master Protein	High	0	52.142	FALSE	13	324	34.7	6.44	37.17	13			other molecular function			A0A1H4KFY5; NKFFJOOI_04634		0	High	1
NKFFJOOI_05101	hypothetical protein		107	27	27	Master Protein	High	0	70.298	FALSE	27	951	108.2	5.54	24.53	27						NKFFJOOI_05101		0	High	1
NKFFJOOI_00977	hypothetical protein		107	37	17	Master Protein	High	0	67.648	FALSE	17	584	65.6	4.74	28.67	17						NKFFJOOI_00977		0	High	1
NKFFJOOI_01165	Peptide chain release factor 1	prfA	107	35	11	Master Protein	High	0	41.95	FALSE	11	358	40.5	4.97	32.68	11	cell organization and biogenesis;protein metabolism;other metabolic processes	other cell component	other molecular function		90591763	A0A1H4P6R1; NKFFJOOI_01165		0	High	1
NKFFJOOI_07560	hypothetical protein		106	79	15	Master Protein	High	0	82.771	FALSE	15	190	22.2	9.28	25.3	15						NKFFJOOI_07560		0	High	1
NKFFJOOI_00550	Imidazolonepropionase		106	51	19	Master Protein	High	0	78.489	FALSE	19	417	45.4	6.6	29.08	19						NKFFJOOI_00550		0	High	1
NKFFJOOI_01221	Fe(3+) dicitrate transport protein FecA		106	34	25	Master Protein	High	0	81.979	FALSE	25	823	92.8	4.93	30.77	25						NKFFJOOI_01221		0	High	1
NKFFJOOI_00303	hypothetical protein		106	55	17	Master Protein	High	0	61.4	FALSE	17	281	32.3	5.2	38.71	17						NKFFJOOI_00303		0	High	1
NKFFJOOI_04784	hypothetical protein		106	29	24	Master Protein	High	0	63.217	FALSE	24	942	104.2	4.96	21.59	24						NKFFJOOI_04784		0	High	1
NKFFJOOI_00152	hypothetical protein		105	34	25	Master Protein	High	0	77.669	FALSE	25	836	97.4	5.99	24.77	25						NKFFJOOI_00152		0	High	1
NKFFJOOI_08138	hypothetical protein		105	31	12	Master Protein	High	0	57.73	FALSE	12	382	42.2	4.68	39.79	12						NKFFJOOI_08138		0	High	1
NKFFJOOI_06065	Glucose-6-phosphate 1-dehydrogenase	zwf	105	41	20	Master Protein	High	0	74.237	FALSE	20	510	58.6	5.2	34.96	20	other metabolic processes	cytosol	other molecular function		90592771	A0A1H4TD59; NKFFJOOI_06065		0	High	1
NKFFJOOI_04681	Glycogen synthase		105	40	12	Master Protein	High	0	40.664	FALSE	12	269	31	5.14	46.36	12						NKFFJOOI_04681		0	High	1
NKFFJOOI_00941	GTP-binding protein TypA/BipA	bipA	105	47	24	Master Protein	High	0	83.024	FALSE	25	600	67.4	5.2	24.83	25	cell organization and biogenesis;other metabolic processes;stress response	cytosol;other cell component	translation activity;nucleic acid binding activity;other molecular function			A0A1H4NT67; NKFFJOOI_00941		0	High	1
NKFFJOOI_07978	hypothetical protein		104	28	20	Master Protein	High	0	70.876	FALSE	20	843	95.7	6.33	28.33	20						NKFFJOOI_07978		0	High	1
NKFFJOOI_07481	Elongation factor P	efp	104	30	7	Master Protein	High	0	42.662	FALSE	7	188	20.9	5.27	37.69	7	protein metabolism;other metabolic processes	cytosol	other molecular function		90591918	A0A1H4RTV9; NKFFJOOI_07481		0	High	1
NKFFJOOI_01339	Adaptive-response sensory-kinase SasA		104	38	20	Master Protein	High	0	76.231	FALSE	20	595	68.9	9.11	26.81	20						NKFFJOOI_01339		0	High	1
NKFFJOOI_00621	hypothetical protein		104	38	20	Master Protein	High	0	73.836	FALSE	20	623	70.9	4.77	26.67	20						NKFFJOOI_00621		0	High	1
NKFFJOOI_00989	DNA gyrase subunit B	gyrB	103	34	21	Master Protein	High	0	69.826	FALSE	21	646	72.3	5.55	25.09	21	cell organization and biogenesis;DNA metabolism;other metabolic processes	other cell component	nucleic acid binding activity;other molecular function			A0A1H4NZ30; NKFFJOOI_00989		0	High	1
NKFFJOOI_05870	hypothetical protein		103	78	9	Master Protein	High	0	53.641	FALSE	9	100	11.4	8.15	25.86	9						A0A1H4SQK4; A0A653XFX6; NKFFJOOI_05870		0	High	1
NKFFJOOI_00937	2-dehydro-3-deoxyphosphooctonate aldolase		103	43	11	Master Protein	High	0	65.998	FALSE	11	272	29.5	6.8	26.74	11						NKFFJOOI_00937		0	High	1
NKFFJOOI_06974	hypothetical protein		103	24	20	Master Protein	High	0	59.726	FALSE	20	830	93.5	4.68	29.8	20						NKFFJOOI_06974		0	High	1
NKFFJOOI_00943	hypothetical protein		103	48	13	Master Protein	High	0	46.359	FALSE	13	299	33.6	5.16	32.96	13						NKFFJOOI_00943		0	High	1
NKFFJOOI_01360	Glutamate dehydrogenase		103	49	21	Master Protein	High	0	72.111	FALSE	21	429	47.3	6.93	25.65	21						NKFFJOOI_01360		0	High	1
[truncated: 1,864 more rows]

## Sheet: 5R5 Plank Control
Accession	Description	Gene Symbol	# PSMs	Coverage [%]	# Unique Peptides	MW [kDa]	Protein FDR Confidence: Combined	Master	# Peptides	Exp. q-value: Combined	Sum PEP Score	# Peptides (by Search Engine): CHIMERYS	Found in Sample: F22: Sample	Coverage [%] (by Search Engine): CHIMERYS	# PSMs (by Search Engine): CHIMERYS	Gene ID	# Protein Pathway Groups	# Protein Groups	Score CHIMERY: CHIMERYS
[truncated: 2,452 more rows]

[truncated: 5 more sheets: 5R5 Plank BHET, Hm9b Biofilm Control, Hm9b Biofilm PET, Hm9b Plank Control, Hm9b Plank BHET]
